# Supplementary material for: Caspase-4 in glioma indicates deterioration and unfavorable prognosis by affecting tumor cell proliferation and immune cell recruitment
Source: Sci Rep. 2024 Jul 29;14:17443. doi: 10.1038/s41598-024-65018-z (PMC11286837; doi:10.1038/s41598-024-65018-z)
Supplement: Supplementary file 4 — Supplementary Information 2. [file 41598_2024_65018_MOESM4_ESM.xlsx]

## Sheet: Fig6 A-I
Sample	Histology	Grade	Subtype	Subtype.original	IDH.status	Chr.1p_19q.codeletion	IDH_codel.subtype	MGMT.promoter.status	Age	Gender	Study	CASP4
TCGA.02.0047	GBM	IV	LGm6-GBM	Proneural	WT	non-codel	IDHwt	Unmethylated	78	Male	GBM	8.66374
TCGA.02.0055	GBM	NA	Mesenchymal-like	Mesenchymal	WT	non-codel	IDHwt	Unmethylated	62	Female	GBM	10.0994
TCGA.02.2483	GBM	IV	G-CIMP-low	G-CIMP	Mutant	non-codel	IDHmut-non-codel	Methylated	43	Male	GBM	7.64822
TCGA.02.2485	GBM	IV	Classic-like	Classical	WT	non-codel	IDHwt	Unmethylated	53	Male	GBM	7.588
TCGA.02.2486	GBM	IV	Classic-like	Mesenchymal	WT	non-codel	IDHwt	Unmethylated	64	Male	GBM	10.4245
TCGA.06.0125	GBM	IV	Classic-like	Classical	WT	non-codel	IDHwt	Methylated	63	Female	GBM	7.57255
TCGA.06.0129	GBM	IV	G-CIMP-low	G-CIMP	Mutant	non-codel	IDHmut-non-codel	Methylated	30	Male	GBM	8.03425
TCGA.06.0130	GBM	IV	Mesenchymal-like	Mesenchymal	WT	non-codel	IDHwt	Unmethylated	54	Male	GBM	9.9598
TCGA.06.0132	GBM	IV	NA	Neural	WT	non-codel	IDHwt	NA	49	Male	GBM	9.69139
TCGA.06.0138	GBM	IV	NA	Neural	WT	non-codel	IDHwt	NA	43	Male	GBM	9.55668
TCGA.06.0141	GBM	IV	LGm6-GBM	Mesenchymal	WT	non-codel	IDHwt	Unmethylated	62	Male	GBM	9.6351
TCGA.06.0156	GBM	IV	NA	Proneural	Mutant	NA	NA	NA	57	Male	GBM	10.3733
TCGA.06.0157	GBM	IV	NA	Classical	WT	non-codel	IDHwt	NA	63	Female	GBM	8.16564
TCGA.06.0158	GBM	IV	NA	Classical	WT	non-codel	IDHwt	NA	73	Male	GBM	8.23708
TCGA.06.0168	GBM	IV	NA	Mesenchymal	WT	non-codel	IDHwt	NA	59	Female	GBM	8.72287
TCGA.06.0174	GBM	IV	NA	Proneural	WT	non-codel	IDHwt	NA	54	Male	GBM	7.99528
TCGA.06.0178	GBM	IV	NA	Neural	Mutant	non-codel	IDHmut-non-codel	NA	38	Male	GBM	9.02079
TCGA.06.0184	GBM	IV	NA	Mesenchymal	WT	non-codel	IDHwt	NA	63	Male	GBM	9.29971
TCGA.06.0187	GBM	IV	NA	Classical	WT	non-codel	IDHwt	NA	69	Male	GBM	9.28591
TCGA.06.0190	GBM	IV	NA	Mesenchymal	WT	non-codel	IDHwt	NA	62	Male	GBM	9.35402
TCGA.06.0210	GBM	IV	NA	Mesenchymal	WT	non-codel	IDHwt	NA	72	Female	GBM	9.47283
TCGA.06.0211	GBM	IV	NA	Classical	WT	non-codel	IDHwt	NA	47	Male	GBM	8.79909
TCGA.06.0219	GBM	IV	NA	Neural	WT	non-codel	IDHwt	NA	67	Male	GBM	9.97331
TCGA.06.0238	GBM	IV	NA	Proneural	WT	non-codel	IDHwt	NA	46	Male	GBM	8.97717
TCGA.06.0644	GBM	IV	NA	Mesenchymal	WT	non-codel	IDHwt	NA	71	Male	GBM	10.0455
TCGA.06.0645	GBM	IV	NA	Mesenchymal	WT	non-codel	IDHwt	NA	55	Female	GBM	10.1483
TCGA.06.0646	GBM	IV	NA	Proneural	WT	non-codel	IDHwt	NA	60	Male	GBM	9.00779
TCGA.06.0649	GBM	IV	NA	Neural	WT	non-codel	IDHwt	NA	73	Female	GBM	9.4844
TCGA.06.0686	GBM	IV	NA	Proneural	WT	non-codel	IDHwt	NA	53	Male	GBM	7.90829
TCGA.06.0743	GBM	IV	NA	Classical	WT	non-codel	IDHwt	NA	69	Male	GBM	8.60736
TCGA.06.0744	GBM	IV	NA	Classical	WT	non-codel	IDHwt	NA	66	Male	GBM	8.13344
TCGA.06.0745	GBM	IV	NA	Proneural	WT	non-codel	IDHwt	NA	59	Male	GBM	9.41605
TCGA.06.0747	GBM	IV	NA	Classical	WT	non-codel	IDHwt	NA	53	Male	GBM	7.64173
TCGA.06.0749	GBM	IV	NA	Neural	WT	non-codel	IDHwt	NA	50	Male	GBM	8.49867
TCGA.06.0750	GBM	IV	NA	Mesenchymal	WT	non-codel	IDHwt	NA	43	Male	GBM	9.58123
TCGA.06.0878	GBM	IV	Mesenchymal-like	Mesenchymal	WT	non-codel	IDHwt	Unmethylated	74	Male	GBM	9.47729
TCGA.06.0882	GBM	IV	LGm6-GBM	Neural	WT	non-codel	IDHwt	Unmethylated	30	Male	GBM	9.12546
TCGA.06.1804	GBM	IV	Classic-like	Classical	WT	non-codel	IDHwt	Methylated	81	Female	GBM	8.5962
TCGA.06.2557	GBM	IV	Classic-like	Mesenchymal	WT	non-codel	IDHwt	Unmethylated	76	Male	GBM	8.95536
TCGA.06.2558	GBM	IV	Mesenchymal-like	Proneural	WT	non-codel	IDHwt	Unmethylated	75	Female	GBM	8.43444
TCGA.06.2559	GBM	IV	Mesenchymal-like	Proneural	WT	non-codel	IDHwt	Methylated	83	Male	GBM	8.16999
TCGA.06.2561	GBM	IV	Mesenchymal-like	Mesenchymal	WT	non-codel	IDHwt	Unmethylated	53	Female	GBM	9.06683
TCGA.06.2562	GBM	IV	Classic-like	Mesenchymal	WT	non-codel	IDHwt	Unmethylated	81	Male	GBM	9.4195
TCGA.06.2563	GBM	IV	Classic-like	Classical	WT	non-codel	IDHwt	Methylated	72	Female	GBM	9.36806
TCGA.06.2564	GBM	IV	Mesenchymal-like	Classical	WT	non-codel	IDHwt	Unmethylated	50	Male	GBM	8.51476
TCGA.06.2565	GBM	IV	Classic-like	Classical	WT	non-codel	IDHwt	Methylated	59	Male	GBM	8.60244
TCGA.06.2567	GBM	IV	Mesenchymal-like	Neural	WT	non-codel	IDHwt	Methylated	65	Male	GBM	8.75317
TCGA.06.2569	GBM	IV	LGm6-GBM	Mesenchymal	WT	non-codel	IDHwt	Unmethylated	24	Female	GBM	7.46005
TCGA.06.2570	GBM	IV	G-CIMP-low	G-CIMP	Mutant	non-codel	IDHmut-non-codel	Methylated	21	Female	GBM	8.04046
TCGA.06.5408	GBM	IV	Mesenchymal-like	Classical	WT	non-codel	IDHwt	Unmethylated	54	Female	GBM	9.08471
TCGA.06.5410	GBM	IV	LGm6-GBM	Mesenchymal	WT	non-codel	IDHwt	Methylated	72	Female	GBM	10.8486
TCGA.06.5411	GBM	IV	Mesenchymal-like	Neural	WT	non-codel	IDHwt	Unmethylated	51	Male	GBM	8.40078
TCGA.06.5412	GBM	IV	Mesenchymal-like	Mesenchymal	WT	non-codel	IDHwt	Methylated	78	Female	GBM	10.554
TCGA.06.5413	GBM	IV	Classic-like	Neural	WT	non-codel	IDHwt	Unmethylated	67	Male	GBM	9.67761
TCGA.06.5414	GBM	IV	Classic-like	Classical	WT	non-codel	IDHwt	Unmethylated	61	Male	GBM	8.76417
TCGA.06.5415	GBM	IV	Classic-like	Classical	WT	non-codel	IDHwt	Unmethylated	60	Male	GBM	7.78112
TCGA.06.5416	GBM	IV	NA	Proneural	NA	non-codel	NA	Unmethylated	23	Female	GBM	8.54801
TCGA.06.5417	GBM	IV	NA	G-CIMP	Mutant	NA	NA	Methylated	45	Female	GBM	6.84554
TCGA.06.5418	GBM	IV	Mesenchymal-like	Mesenchymal	WT	non-codel	IDHwt	Unmethylated	75	Female	GBM	9.68536
TCGA.06.5856	GBM	IV	Classic-like	Classical	WT	non-codel	IDHwt	Unmethylated	58	Male	GBM	8.25128
TCGA.06.5858	GBM	IV	LGm6-GBM	Mesenchymal	WT	non-codel	IDHwt	Unmethylated	45	Female	GBM	7.74632
TCGA.06.5859	GBM	IV	Classic-like	Neural	WT	non-codel	IDHwt	Unmethylated	63	Male	GBM	9.09044
TCGA.08.0386	GBM	IV	NA	Neural	WT	non-codel	IDHwt	NA	74	Male	GBM	7.78605
TCGA.12.0616	GBM	IV	NA	Proneural	WT	non-codel	IDHwt	NA	36	Female	GBM	8.45165
TCGA.12.0618	GBM	IV	NA	Proneural	WT	non-codel	IDHwt	NA	49	Male	GBM	7.21123
TCGA.12.0619	GBM	IV	NA	Mesenchymal	WT	non-codel	IDHwt	NA	60	Male	GBM	9.40635
TCGA.12.0821	GBM	IV	LGm6-GBM	Neural	WT	non-codel	IDHwt	Unmethylated	62	Male	GBM	9.22632
TCGA.12.1597	GBM	IV	Classic-like	Proneural	WT	NA	NA	Unmethylated	62	Female	GBM	7.74253
TCGA.12.3650	GBM	IV	Classic-like	Proneural	WT	non-codel	IDHwt	Unmethylated	46	Male	GBM	8.01715
TCGA.12.3652	GBM	IV	Classic-like	Classical	WT	non-codel	IDHwt	Unmethylated	60	Male	GBM	8.28334
TCGA.12.3653	GBM	IV	Mesenchymal-like	Classical	WT	non-codel	IDHwt	Unmethylated	34	Female	GBM	9.48137
TCGA.12.5295	GBM	IV	Classic-like	Neural	WT	non-codel	IDHwt	Methylated	60	Female	GBM	9.37725
TCGA.12.5299	GBM	IV	Mesenchymal-like	Classical	WT	non-codel	IDHwt	Unmethylated	56	Female	GBM	8.37495
TCGA.14.0781	GBM	IV	Mesenchymal-like	Mesenchymal	WT	non-codel	IDHwt	Unmethylated	49	Male	GBM	9.22022
TCGA.14.0787	GBM	IV	Classic-like	Classical	WT	non-codel	IDHwt	Methylated	69	Male	GBM	9.42722
TCGA.14.0789	GBM	IV	Classic-like	Mesenchymal	WT	non-codel	IDHwt	Methylated	54	Male	GBM	10.0769
TCGA.14.0790	GBM	IV	Classic-like	Classical	WT	non-codel	IDHwt	Methylated	64	Female	GBM	8.92429
TCGA.14.0817	GBM	IV	Classic-like	Neural	WT	non-codel	IDHwt	Unmethylated	69	Female	GBM	10.067
TCGA.14.1034	GBM	IV	Classic-like	Mesenchymal	WT	non-codel	IDHwt	Methylated	60	Female	GBM	8.87681
TCGA.14.1823	GBM	IV	Classic-like	Mesenchymal	WT	non-codel	IDHwt	Methylated	58	Female	GBM	9.8435
TCGA.14.1825	GBM	IV	Mesenchymal-like	Proneural	WT	non-codel	IDHwt	Unmethylated	70	Male	GBM	7.51392
TCGA.14.1829	GBM	IV	Mesenchymal-like	Neural	WT	non-codel	IDHwt	Unmethylated	57	Male	GBM	10.0456
TCGA.14.2554	GBM	IV	Mesenchymal-like	Neural	WT	non-codel	IDHwt	Unmethylated	52	Female	GBM	9.44946
TCGA.15.0742	GBM	IV	NA	Classical	WT	non-codel	IDHwt	NA	65	Male	GBM	7.18748
TCGA.15.1444	GBM	IV	G-CIMP-high	Proneural	Mutant	non-codel	IDHmut-non-codel	Methylated	21	Male	GBM	7.1498
TCGA.16.0846	GBM	IV	Classic-like	Proneural	WT	non-codel	IDHwt	Methylated	85	Male	GBM	8.51616
TCGA.16.1045	GBM	IV	Mesenchymal-like	Mesenchymal	WT	non-codel	IDHwt	Methylated	49	Female	GBM	9.90876
TCGA.19.1390	GBM	IV	Classic-like	Proneural	WT	non-codel	IDHwt	Methylated	63	Female	GBM	6.12303
TCGA.19.1787	GBM	IV	NA	Mesenchymal	NA	non-codel	NA	Methylated	48	Male	GBM	7.88045
TCGA.19.2619	GBM	IV	Mesenchymal-like	Classical	WT	non-codel	IDHwt	Methylated	55	Female	GBM	8.46383
TCGA.19.2620	GBM	IV	Classic-like	Neural	WT	non-codel	IDHwt	Methylated	70	Male	GBM	8.70764
TCGA.19.2624	GBM	IV	Mesenchymal-like	Proneural	WT	non-codel	IDHwt	Unmethylated	51	Male	GBM	7.33087
TCGA.19.2625	GBM	IV	Mesenchymal-like	Classical	WT	non-codel	IDHwt	Unmethylated	76	Female	GBM	9.24776
TCGA.19.2629	GBM	IV	G-CIMP-low	G-CIMP	Mutant	non-codel	IDHmut-non-codel	Unmethylated	60	Male	GBM	7.73884
TCGA.19.4065	GBM	NA	NA	NA	NA	non-codel	NA	Unmethylated	36	Male	GBM	10.7505
TCGA.19.5960	GBM	IV	Classic-like	Proneural	WT	non-codel	IDHwt	Unmethylated	56	Male	GBM	6.3187
TCGA.26.1442	GBM	IV	G-CIMP-high	G-CIMP	Mutant	non-codel	IDHmut-non-codel	Methylated	43	Male	GBM	6.64577
TCGA.26.5132	GBM	IV	Classic-like	Classical	WT	non-codel	IDHwt	Methylated	74	Male	GBM	8.59905
TCGA.26.5133	GBM	IV	LGm6-GBM	G-CIMP	WT	non-codel	IDHwt	Unmethylated	59	Male	GBM	8.22143
TCGA.26.5134	GBM	IV	Mesenchymal-like	Proneural	WT	non-codel	IDHwt	Unmethylated	74	Male	GBM	7.32496
TCGA.26.5135	GBM	IV	Mesenchymal-like	Proneural	WT	non-codel	IDHwt	Methylated	72	Female	GBM	8.82145
TCGA.26.5136	GBM	IV	Mesenchymal-like	Mesenchymal	WT	non-codel	IDHwt	Methylated	78	Female	GBM	9.13336
TCGA.26.5139	GBM	IV	Mesenchymal-like	Mesenchymal	WT	non-codel	IDHwt	Unmethylated	65	Female	GBM	9.23304
TCGA.27.1830	GBM	IV	Mesenchymal-like	Proneural	WT	non-codel	IDHwt	Unmethylated	57	Male	GBM	8.85162
TCGA.27.1831	GBM	IV	Mesenchymal-like	Neural	WT	non-codel	IDHwt	Unmethylated	66	Male	GBM	10.4883
TCGA.27.1832	GBM	IV	Mesenchymal-like	Mesenchymal	WT	non-codel	IDHwt	Unmethylated	59	Female	GBM	9.78178
TCGA.27.1834	GBM	IV	Mesenchymal-like	Neural	WT	non-codel	IDHwt	Methylated	56	Male	GBM	9.24722
TCGA.27.1835	GBM	IV	Mesenchymal-like	Classical	WT	non-codel	IDHwt	Methylated	53	Female	GBM	8.81999
TCGA.27.1837	GBM	IV	Mesenchymal-like	Classical	WT	non-codel	IDHwt	Methylated	36	Male	GBM	8.69803
TCGA.27.2519	GBM	IV	Mesenchymal-like	Mesenchymal	WT	non-codel	IDHwt	Unmethylated	48	Male	GBM	9.56663
TCGA.27.2521	GBM	IV	G-CIMP-low	G-CIMP	Mutant	non-codel	IDHmut-non-codel	Methylated	34	Male	GBM	8.46876
TCGA.27.2523	GBM	IV	Classic-like	Classical	WT	non-codel	IDHwt	Methylated	63	Male	GBM	8.74555
TCGA.27.2524	GBM	IV	Mesenchymal-like	Mesenchymal	WT	non-codel	IDHwt	Unmethylated	56	Male	GBM	9.06262
TCGA.27.2526	GBM	IV	Mesenchymal-like	Neural	WT	non-codel	IDHwt	Unmethylated	79	Female	GBM	9.00242
TCGA.27.2528	GBM	IV	Classic-like	Classical	WT	non-codel	IDHwt	Methylated	62	Male	GBM	7.50654
TCGA.28.1747	GBM	IV	Mesenchymal-like	Classical	WT	non-codel	IDHwt	Methylated	44	Male	GBM	9.07914
TCGA.28.1753	GBM	IV	Mesenchymal-like	Mesenchymal	WT	non-codel	IDHwt	Unmethylated	53	Male	GBM	9.17276
TCGA.28.2499	GBM	NA	Classic-like	NA	WT	NA	NA	Unmethylated	59	Male	GBM	7.99787
TCGA.28.2509	GBM	IV	Classic-like	Mesenchymal	WT	non-codel	IDHwt	Methylated	77	Female	GBM	8.09828
TCGA.28.2510	NA	IV	LGm6-GBM	NA	WT	non-codel	IDHwt	Unmethylated	NA	NA	GBM	7.59085
TCGA.28.2513	GBM	IV	Mesenchymal-like	Mesenchymal	WT	non-codel	IDHwt	Unmethylated	69	Female	GBM	10.064
TCGA.28.2514	GBM	IV	Mesenchymal-like	Classical	WT	non-codel	IDHwt	Unmethylated	45	Male	GBM	7.74334
TCGA.28.5204	GBM	IV	Classic-like	Neural	WT	non-codel	IDHwt	Unmethylated	72	Male	GBM	8.62472
TCGA.28.5207	GBM	IV	Mesenchymal-like	Mesenchymal	WT	non-codel	IDHwt	Unmethylated	71	Male	GBM	8.47727
TCGA.28.5208	GBM	IV	Classic-like	Mesenchymal	WT	non-codel	IDHwt	Methylated	52	Male	GBM	9.47028
TCGA.28.5209	GBM	IV	Classic-like	Mesenchymal	WT	non-codel	IDHwt	Methylated	66	Female	GBM	8.56077
TCGA.28.5213	GBM	IV	Mesenchymal-like	Mesenchymal	WT	non-codel	IDHwt	Unmethylated	72	Male	GBM	10.704
TCGA.28.5215	GBM	IV	Mesenchymal-like	Mesenchymal	WT	non-codel	IDHwt	Methylated	62	Female	GBM	8.60741
TCGA.28.5216	GBM	IV	Mesenchymal-like	Mesenchymal	WT	non-codel	IDHwt	Unmethylated	52	Male	GBM	8.45643
TCGA.28.5218	GBM	IV	LGm6-GBM	Mesenchymal	WT	non-codel	IDHwt	Unmethylated	63	Male	GBM	9.58258
TCGA.28.5220	GBM	IV	Mesenchymal-like	Classical	WT	non-codel	IDHwt	Unmethylated	67	Male	GBM	9.0621
TCGA.32.1970	GBM	IV	Mesenchymal-like	Classical	WT	non-codel	IDHwt	Unmethylated	59	Male	GBM	8.99519
TCGA.32.1980	GBM	IV	LGm6-GBM	Neural	WT	non-codel	IDHwt	Unmethylated	72	Male	GBM	8.92624
TCGA.32.1982	GBM	IV	Classic-like	Neural	WT	non-codel	IDHwt	Methylated	76	Female	GBM	9.40905
TCGA.32.2615	GBM	IV	Mesenchymal-like	Mesenchymal	WT	non-codel	IDHwt	Unmethylated	62	Male	GBM	8.87002
TCGA.32.2616	GBM	IV	NA	Mesenchymal	NA	non-codel	NA	Methylated	48	Female	GBM	8.1875
TCGA.32.2632	GBM	IV	Mesenchymal-like	Mesenchymal	WT	non-codel	IDHwt	Unmethylated	80	Male	GBM	9.1527
TCGA.32.2634	GBM	IV	Classic-like	Proneural	WT	non-codel	IDHwt	Methylated	82	Male	GBM	7.91984
TCGA.32.2638	GBM	IV	Classic-like	Classical	WT	non-codel	IDHwt	Methylated	67	Male	GBM	9.00193
TCGA.32.4213	GBM	IV	Mesenchymal-like	Mesenchymal	WT	non-codel	IDHwt	Methylated	47	Female	GBM	9.93799
TCGA.32.5222	GBM	IV	Classic-like	Proneural	WT	non-codel	IDHwt	Methylated	66	Male	GBM	8.94753
TCGA.41.2571	GBM	IV	Mesenchymal-like	Proneural	WT	non-codel	IDHwt	Unmethylated	89	Male	GBM	6.32173
TCGA.41.2572	GBM	IV	Classic-like	Classical	WT	non-codel	IDHwt	Unmethylated	67	Male	GBM	9.48676
TCGA.41.3915	GBM	IV	Mesenchymal-like	Mesenchymal	WT	non-codel	IDHwt	Methylated	48	Male	GBM	9.06983
TCGA.41.4097	GBM	IV	Classic-like	Mesenchymal	WT	non-codel	IDHwt	Unmethylated	63	Female	GBM	8.3885
TCGA.41.5651	GBM	IV	Classic-like	Proneural	WT	non-codel	IDHwt	Methylated	59	Female	GBM	6.3712
TCGA.76.4925	GBM	IV	Classic-like	Proneural	WT	non-codel	IDHwt	Methylated	76	Male	GBM	8.8495
TCGA.76.4926	GBM	IV	Mesenchymal-like	Classical	WT	non-codel	IDHwt	Unmethylated	68	Male	GBM	9.03094
TCGA.76.4927	GBM	IV	Classic-like	Neural	WT	NA	NA	Unmethylated	58	Male	GBM	8.81216
TCGA.76.4928	GBM	IV	Mesenchymal-like	Classical	WT	non-codel	IDHwt	Methylated	85	Female	GBM	9.2118
TCGA.76.4929	GBM	IV	Classic-like	Neural	WT	non-codel	IDHwt	Methylated	76	Female	GBM	8.20061
TCGA.76.4931	GBM	IV	Mesenchymal-like	Classical	WT	non-codel	IDHwt	Unmethylated	70	Female	GBM	8.2073
TCGA.76.4932	GBM	IV	Classic-like	Proneural	WT	NA	NA	Methylated	50	Female	GBM	8.13492
TCGA.CS.4938	Astrocytoma	II	G-CIMP-high	IDHmut-non-codel	Mutant	non-codel	IDHmut-non-codel	Unmethylated	31	Female	LGG	6.19145
TCGA.CS.4941	Astrocytoma	III	Mesenchymal-like	IDHwt	WT	non-codel	IDHwt	Methylated	67	Male	LGG	7.73044
TCGA.CS.4942	Astrocytoma	III	G-CIMP-high	IDHmut-non-codel	Mutant	non-codel	IDHmut-non-codel	Unmethylated	44	Female	LGG	7.05181
TCGA.CS.4943	Astrocytoma	III	G-CIMP-high	IDHmut-non-codel	Mutant	non-codel	IDHmut-non-codel	Methylated	37	Male	LGG	6.69404
TCGA.CS.4944	Astrocytoma	II	G-CIMP-high	IDHmut-non-codel	Mutant	non-codel	IDHmut-non-codel	Methylated	50	Male	LGG	6.06769
TCGA.CS.5390	Oligodendroglioma	II	Codel	IDHmut-codel	Mutant	codel	IDHmut-codel	Methylated	47	Female	LGG	5.37137
TCGA.CS.5393	Astrocytoma	III	G-CIMP-high	IDHmut-non-codel	Mutant	non-codel	IDHmut-non-codel	Methylated	39	Male	LGG	6.64612
TCGA.CS.5394	Astrocytoma	III	Codel	IDHmut-non-codel	Mutant	non-codel	IDHmut-non-codel	Methylated	40	Male	LGG	5.05688
TCGA.CS.5395	Oligodendroglioma	II	Mesenchymal-like	IDHwt	WT	non-codel	IDHwt	Unmethylated	43	Male	LGG	6.40801
TCGA.CS.5396	Oligodendroglioma	III	Codel	IDHmut-codel	Mutant	codel	IDHmut-codel	Methylated	53	Female	LGG	5.9219
TCGA.CS.5397	Astrocytoma	III	Mesenchymal-like	IDHwt	WT	non-codel	IDHwt	Unmethylated	54	Female	LGG	7.30157
TCGA.CS.6186	Oligoastrocytoma	III	Classic-like	IDHwt	WT	non-codel	IDHwt	Unmethylated	58	Male	LGG	7.04728
TCGA.CS.6188	Astrocytoma	III	Mesenchymal-like	IDHwt	WT	non-codel	IDHwt	Unmethylated	48	Male	LGG	7.35731
TCGA.CS.6290	Astrocytoma	III	G-CIMP-high	IDHmut-non-codel	Mutant	non-codel	IDHmut-non-codel	Methylated	31	Male	LGG	7.83628
TCGA.CS.6665	Astrocytoma	III	G-CIMP-low	IDHmut-non-codel	Mutant	non-codel	IDHmut-non-codel	Methylated	51	Female	LGG	8.29309
TCGA.CS.6666	Astrocytoma	III	G-CIMP-high	IDHmut-non-codel	Mutant	non-codel	IDHmut-non-codel	Methylated	22	Male	LGG	7.07156
TCGA.CS.6667	Astrocytoma	II	G-CIMP-high	IDHmut-non-codel	Mutant	non-codel	IDHmut-non-codel	Methylated	39	Female	LGG	6.83168
TCGA.CS.6668	Oligodendroglioma	II	Codel	IDHmut-codel	Mutant	codel	IDHmut-codel	Methylated	57	Female	LGG	4.47995
TCGA.CS.6669	Oligodendroglioma	II	PA-like	IDHwt	WT	non-codel	IDHwt	Unmethylated	26	Female	LGG	4.45238
TCGA.CS.6670	Oligodendroglioma	III	Codel	IDHmut-codel	Mutant	codel	IDHmut-codel	Methylated	43	Male	LGG	5.89483
TCGA.DB.5270	Oligoastrocytoma	III	G-CIMP-high	IDHmut-non-codel	Mutant	non-codel	IDHmut-non-codel	Methylated	38	Female	LGG	6.50001
TCGA.DB.5273	Astrocytoma	III	G-CIMP-high	IDHmut-non-codel	Mutant	non-codel	IDHmut-non-codel	Unmethylated	33	Male	LGG	6.76373
TCGA.DB.5274	Oligoastrocytoma	III	Codel	IDHmut-codel	Mutant	codel	IDHmut-codel	Methylated	37	Female	LGG	5.91337
TCGA.DB.5275	Oligoastrocytoma	III	G-CIMP-high	IDHmut-non-codel	Mutant	non-codel	IDHmut-non-codel	Methylated	36	Male	LGG	5.68614
TCGA.DB.5276	Oligoastrocytoma	III	G-CIMP-high	IDHmut-non-codel	Mutant	non-codel	IDHmut-non-codel	Methylated	32	Male	LGG	7.2667
TCGA.DB.5277	Astrocytoma	III	G-CIMP-high	IDHmut-non-codel	Mutant	non-codel	IDHmut-non-codel	Methylated	34	Male	LGG	5.77887
TCGA.DB.5278	Oligodendroglioma	II	Codel	IDHmut-codel	Mutant	codel	IDHmut-codel	Methylated	17	Male	LGG	5.5156
TCGA.DB.5279	Oligodendroglioma	II	Codel	IDHmut-codel	Mutant	codel	IDHmut-codel	Methylated	59	Male	LGG	5.8598
TCGA.DB.5280	Oligoastrocytoma	II	G-CIMP-high	IDHmut-non-codel	Mutant	non-codel	IDHmut-non-codel	Methylated	43	Male	LGG	6.12887
TCGA.DB.5281	Oligoastrocytoma	III	G-CIMP-high	IDHmut-non-codel	Mutant	non-codel	IDHmut-non-codel	Methylated	61	Male	LGG	5.97626
TCGA.DB.A4X9	Oligoastrocytoma	II	G-CIMP-high	IDHmut-non-codel	Mutant	non-codel	IDHmut-non-codel	Methylated	33	Female	LGG	5.48672
TCGA.DB.A4XA	Oligoastrocytoma	II	Codel	IDHmut-codel	Mutant	codel	IDHmut-codel	Methylated	30	Male	LGG	6.34196
TCGA.DB.A4XB	Astrocytoma	III	G-CIMP-high	IDHmut-non-codel	Mutant	non-codel	IDHmut-non-codel	Methylated	38	Male	LGG	5.1196
TCGA.DB.A4XC	Oligoastrocytoma	II	G-CIMP-high	IDHmut-non-codel	Mutant	non-codel	IDHmut-non-codel	Methylated	26	Male	LGG	5.84037
TCGA.DB.A4XD	Astrocytoma	III	G-CIMP-high	IDHmut-non-codel	Mutant	non-codel	IDHmut-non-codel	Methylated	32	Male	LGG	5.25787
TCGA.DB.A4XE	Oligoastrocytoma	III	G-CIMP-high	IDHmut-non-codel	Mutant	non-codel	IDHmut-non-codel	Methylated	27	Female	LGG	5.39645
TCGA.DB.A4XF	Astrocytoma	III	G-CIMP-high	IDHmut-non-codel	Mutant	non-codel	IDHmut-non-codel	Methylated	41	Female	LGG	6.03355
TCGA.DB.A4XG	Oligodendroglioma	III	Codel	IDHmut-codel	Mutant	codel	IDHmut-codel	Methylated	34	Male	LGG	4.09495
TCGA.DB.A4XH	Oligoastrocytoma	II	Codel	IDHmut-codel	Mutant	codel	IDHmut-codel	Methylated	53	Female	LGG	5.49851
TCGA.DB.A64L	Oligodendroglioma	II	Codel	IDHmut-codel	Mutant	codel	IDHmut-codel	Methylated	67	Female	LGG	6.00173
TCGA.DB.A64O	Oligoastrocytoma	II	Mesenchymal-like	IDHwt	WT	non-codel	IDHwt	Unmethylated	59	Male	LGG	6.1156
TCGA.DB.A64P	Oligodendroglioma	III	Codel	IDHmut-codel	Mutant	codel	IDHmut-codel	Methylated	40	Male	LGG	6.36139
TCGA.DB.A64Q	Oligoastrocytoma	II	Codel	IDHmut-codel	Mutant	codel	IDHmut-codel	Methylated	31	Female	LGG	4.9087
TCGA.DB.A64R	Oligodendroglioma	II	Codel	IDHmut-codel	Mutant	codel	IDHmut-codel	Methylated	24	Female	LGG	4.2037
TCGA.DB.A64S	Oligoastrocytoma	II	G-CIMP-high	IDHmut-non-codel	Mutant	non-codel	IDHmut-non-codel	Unmethylated	20	Male	LGG	7.42283
TCGA.DB.A64U	Oligoastrocytoma	II	Codel	IDHmut-codel	Mutant	codel	IDHmut-codel	Methylated	38	Female	LGG	5.76026
TCGA.DB.A64V	Oligodendroglioma	II	Codel	IDHmut-codel	Mutant	codel	IDHmut-codel	Methylated	54	Male	LGG	6.92826
TCGA.DB.A64W	Oligoastrocytoma	III	Codel	IDHmut-codel	Mutant	codel	IDHmut-codel	Methylated	65	Female	LGG	4.00376
TCGA.DB.A64X	Astrocytoma	III	G-CIMP-high	IDHmut-non-codel	Mutant	non-codel	IDHmut-non-codel	Methylated	56	Female	LGG	5.33427
TCGA.DB.A75K	Oligoastrocytoma	III	Codel	IDHmut-codel	Mutant	codel	IDHmut-codel	Methylated	55	Female	LGG	6.87727
TCGA.DB.A75L	Astrocytoma	III	G-CIMP-high	IDHmut-non-codel	Mutant	non-codel	IDHmut-non-codel	Methylated	36	Female	LGG	6.26119
TCGA.DB.A75M	Astrocytoma	II	G-CIMP-high	IDHmut-non-codel	Mutant	non-codel	IDHmut-non-codel	Methylated	47	Male	LGG	5.81069
TCGA.DB.A75O	Astrocytoma	III	G-CIMP-high	IDHmut-non-codel	Mutant	non-codel	IDHmut-non-codel	Methylated	29	Male	LGG	5.99646
TCGA.DB.A75P	Astrocytoma	II	PA-like	IDHwt	WT	non-codel	IDHwt	Unmethylated	25	Female	LGG	6.28264
TCGA.DH.5140	Oligoastrocytoma	III	PA-like	IDHwt	WT	non-codel	IDHwt	Unmethylated	38	Female	LGG	7.60439
TCGA.DH.5141	Oligodendroglioma	III	Codel	IDHmut-codel	Mutant	codel	IDHmut-codel	Methylated	32	Male	LGG	5.9758
TCGA.DH.5142	Astrocytoma	III	G-CIMP-high	IDHmut-non-codel	Mutant	non-codel	IDHmut-non-codel	Methylated	29	Male	LGG	7.86723
TCGA.DH.5143	Oligoastrocytoma	III	G-CIMP-high	IDHmut-non-codel	Mutant	non-codel	IDHmut-non-codel	Methylated	30	Male	LGG	6.23415
TCGA.DH.5144	Oligodendroglioma	III	Codel	IDHmut-codel	Mutant	codel	IDHmut-codel	Methylated	56	Female	LGG	5.51761
TCGA.DH.A669	Oligodendroglioma	III	Codel	IDHmut-codel	Mutant	codel	IDHmut-codel	Methylated	70	Male	LGG	7.01746
TCGA.DH.A66B	Astrocytoma	III	G-CIMP-high	IDHmut-non-codel	Mutant	non-codel	IDHmut-non-codel	Methylated	52	Male	LGG	7.08023
TCGA.DH.A66D	Astrocytoma	III	G-CIMP-high	IDHmut-non-codel	Mutant	non-codel	IDHmut-non-codel	Methylated	43	Female	LGG	6.6276
TCGA.DH.A66F	Oligodendroglioma	II	Codel	IDHmut-codel	Mutant	codel	IDHmut-codel	Methylated	49	Male	LGG	5.05115
TCGA.DH.A66G	Oligodendroglioma	NA	G-CIMP-high	IDHmut-non-codel	Mutant	non-codel	IDHmut-non-codel	Methylated	49	Female	LGG	6.40017
TCGA.DH.A7UR	Oligodendroglioma	III	Codel	IDHmut-codel	Mutant	codel	IDHmut-codel	Methylated	59	Female	LGG	6.39623
TCGA.DH.A7US	Oligodendroglioma	II	Codel	IDHmut-codel	Mutant	codel	IDHmut-codel	Methylated	50	Male	LGG	5.30905
TCGA.DH.A7UT	Astrocytoma	III	G-CIMP-high	IDHmut-non-codel	Mutant	non-codel	IDHmut-non-codel	Methylated	30	Male	LGG	6.40675
TCGA.DH.A7UU	Astrocytoma	III	G-CIMP-high	IDHmut-non-codel	Mutant	non-codel	IDHmut-non-codel	Methylated	43	Male	LGG	5.81065
TCGA.DH.A7UV	Astrocytoma	III	G-CIMP-high	IDHmut-non-codel	Mutant	non-codel	IDHmut-non-codel	Methylated	49	Male	LGG	6.60435
TCGA.DU.5847	Astrocytoma	III	Mesenchymal-like	IDHwt	WT	non-codel	IDHwt	Methylated	34	Female	LGG	8.79608
TCGA.DU.5849	Oligodendroglioma	II	Codel	IDHmut-codel	Mutant	codel	IDHmut-codel	Methylated	48	Male	LGG	5.75612
TCGA.DU.5851	Oligoastrocytoma	III	G-CIMP-high	IDHmut-non-codel	Mutant	non-codel	IDHmut-non-codel	Unmethylated	40	Female	LGG	5.6466
TCGA.DU.5852	Oligoastrocytoma	III	Mesenchymal-like	IDHwt	WT	non-codel	IDHwt	Methylated	61	Female	LGG	8.55216
TCGA.DU.5853	Oligoastrocytoma	II	G-CIMP-high	IDHmut-non-codel	Mutant	non-codel	IDHmut-non-codel	Methylated	29	Male	LGG	7.21687
TCGA.DU.5854	Astrocytoma	III	Mesenchymal-like	IDHwt	WT	non-codel	IDHwt	Unmethylated	57	Female	LGG	7.98187
TCGA.DU.5855	Oligoastrocytoma	III	G-CIMP-high	IDHmut-non-codel	Mutant	non-codel	IDHmut-non-codel	Methylated	49	Female	LGG	6.87221
TCGA.DU.5870	Oligodendroglioma	II	Codel	IDHmut-codel	Mutant	codel	IDHmut-codel	Methylated	34	Female	LGG	6.20779
TCGA.DU.5871	Oligoastrocytoma	II	G-CIMP-high	IDHmut-non-codel	Mutant	non-codel	IDHmut-non-codel	Methylated	37	Female	LGG	5.9359
TCGA.DU.5872	Oligoastrocytoma	II	G-CIMP-high	IDHmut-non-codel	Mutant	non-codel	IDHmut-non-codel	Methylated	43	Female	LGG	7.44574
TCGA.DU.5874	Oligodendroglioma	II	Codel	IDHmut-codel	Mutant	codel	IDHmut-codel	Methylated	62	Female	LGG	5.73316
TCGA.DU.6392	Astrocytoma	III	PA-like	IDHwt	WT	non-codel	IDHwt	Unmethylated	35	Female	LGG	7.13417
TCGA.DU.6393	Oligodendroglioma	III	Codel	IDHmut-codel	Mutant	codel	IDHmut-codel	Methylated	66	Male	LGG	5.03543
TCGA.DU.6394	Oligodendroglioma	III	Codel	IDHmut-codel	Mutant	codel	IDHmut-codel	Methylated	53	Male	LGG	5.83435
TCGA.DU.6395	Oligoastrocytoma	II	G-CIMP-high	IDHmut-non-codel	Mutant	non-codel	IDHmut-non-codel	Methylated	31	Male	LGG	5.59648
TCGA.DU.6396	Oligoastrocytoma	III	G-CIMP-high	IDHmut-non-codel	Mutant	non-codel	IDHmut-non-codel	Methylated	31	Female	LGG	8.15396
TCGA.DU.6397	Oligodendroglioma	III	Codel	IDHmut-codel	Mutant	codel	IDHmut-codel	Methylated	45	Male	LGG	6.10903
TCGA.DU.6399	Oligodendroglioma	II	G-CIMP-high	IDHwt	Mutant	non-codel	IDHmut-non-codel	Methylated	54	Male	LGG	6.43541
TCGA.DU.6400	Oligodendroglioma	II	Codel	IDHmut-codel	Mutant	codel	IDHmut-codel	Methylated	66	Female	LGG	5.28943
TCGA.DU.6401	Oligodendroglioma	II	G-CIMP-high	IDHmut-non-codel	Mutant	non-codel	IDHmut-non-codel	Methylated	31	Female	LGG	6.5472
TCGA.DU.6402	Astrocytoma	III	Classic-like	IDHwt	WT	non-codel	IDHwt	Unmethylated	52	Male	LGG	9.46333
TCGA.DU.6403	Oligoastrocytoma	III	Classic-like	IDHwt	WT	non-codel	IDHwt	Unmethylated	60	Female	LGG	7.94129
TCGA.DU.6404	Oligodendroglioma	III	PA-like	IDHwt	WT	non-codel	IDHwt	Unmethylated	24	Female	LGG	7.08691
TCGA.DU.6405	Astrocytoma	III	Classic-like	IDHwt	WT	non-codel	IDHwt	Methylated	51	Female	LGG	7.59624
TCGA.DU.6406	Oligoastrocytoma	III	Classic-like	IDHwt	WT	non-codel	IDHwt	Unmethylated	59	Female	LGG	8.94918
TCGA.DU.6407	Oligodendroglioma	II	G-CIMP-high	IDHmut-non-codel	Mutant	non-codel	IDHmut-non-codel	Methylated	35	Female	LGG	5.62014
TCGA.DU.6408	Oligodendroglioma	III	G-CIMP-high	IDHmut-non-codel	Mutant	non-codel	IDHmut-non-codel	Methylated	23	Female	LGG	5.82242
TCGA.DU.6410	Oligodendroglioma	III	Codel	IDHmut-codel	Mutant	codel	IDHmut-codel	Methylated	56	Male	LGG	4.36972
TCGA.DU.6542	Oligoastrocytoma	III	G-CIMP-high	IDHmut-non-codel	Mutant	non-codel	IDHmut-non-codel	Methylated	25	Male	LGG	6.73262
TCGA.DU.7006	Astrocytoma	III	Mesenchymal-like	IDHwt	WT	non-codel	IDHwt	Methylated	60	Female	LGG	8.46222
TCGA.DU.7007	Astrocytoma	II	G-CIMP-high	IDHmut-non-codel	Mutant	non-codel	IDHmut-non-codel	Methylated	33	Male	LGG	7.49277
TCGA.DU.7008	Oligodendroglioma	II	G-CIMP-high	IDHmut-non-codel	Mutant	non-codel	IDHmut-non-codel	Methylated	41	Female	LGG	4.84587
TCGA.DU.7009	Oligodendroglioma	II	Codel	IDHmut-codel	Mutant	codel	IDHmut-codel	Methylated	32	Female	LGG	5.16819
TCGA.DU.7010	Astrocytoma	III	G-CIMP-low	IDHmut-non-codel	Mutant	non-codel	IDHmut-non-codel	Methylated	58	Female	LGG	6.16849
TCGA.DU.7011	Oligoastrocytoma	II	G-CIMP-high	IDHmut-non-codel	Mutant	non-codel	IDHmut-non-codel	Unmethylated	25	Male	LGG	8.07674
TCGA.DU.7012	Astrocytoma	III	Mesenchymal-like	IDHwt	WT	non-codel	IDHwt	Methylated	74	Female	LGG	9.09056
TCGA.DU.7013	Astrocytoma	III	Classic-like	IDHwt	WT	non-codel	IDHwt	Unmethylated	59	Male	LGG	7.40813
TCGA.DU.7014	Oligodendroglioma	II	NA	NA	NA	non-codel	NA	Methylated	59	Male	LGG	6.93049
TCGA.DU.7015	Oligodendroglioma	II	G-CIMP-high	IDHmut-non-codel	Mutant	non-codel	IDHmut-non-codel	Methylated	41	Female	LGG	6.72278
TCGA.DU.7018	Oligodendroglioma	III	Codel	IDHmut-codel	Mutant	codel	IDHmut-codel	Methylated	57	Female	LGG	5.52213
TCGA.DU.7019	Oligoastrocytoma	III	G-CIMP-high	IDHmut-non-codel	Mutant	non-codel	IDHmut-non-codel	Methylated	39	Male	LGG	6.6818
TCGA.DU.7290	Astrocytoma	III	Mesenchymal-like	IDHwt	WT	non-codel	IDHwt	Unmethylated	45	Female	LGG	8.60965
TCGA.DU.7292	Astrocytoma	III	Classic-like	IDHwt	WT	non-codel	IDHwt	Methylated	69	Male	LGG	6.23336
TCGA.DU.7294	Oligodendroglioma	II	Codel	IDHmut-codel	Mutant	codel	IDHmut-codel	Methylated	53	Female	LGG	5.28732
TCGA.DU.7298	Astrocytoma	III	G-CIMP-high	IDHmut-non-codel	Mutant	non-codel	IDHmut-non-codel	Methylated	38	Female	LGG	6.12104
TCGA.DU.7299	Astrocytoma	III	G-CIMP-high	IDHmut-non-codel	Mutant	non-codel	IDHmut-non-codel	Methylated	33	Male	LGG	6.27316
TCGA.DU.7300	Oligodendroglioma	III	Codel	IDHmut-codel	Mutant	codel	IDHmut-codel	Methylated	53	Female	LGG	5.78409
TCGA.DU.7301	Oligodendroglioma	II	G-CIMP-high	IDHmut-non-codel	Mutant	non-codel	IDHmut-non-codel	Methylated	53	Male	LGG	6.70387
TCGA.DU.7302	Oligodendroglioma	III	Codel	IDHmut-codel	Mutant	codel	IDHmut-codel	Methylated	48	Female	LGG	4.6849
TCGA.DU.7304	Oligoastrocytoma	III	G-CIMP-high	IDHmut-non-codel	Mutant	non-codel	IDHmut-non-codel	Methylated	43	Male	LGG	6.71198
TCGA.DU.7306	Oligoastrocytoma	II	G-CIMP-high	IDHmut-non-codel	Mutant	non-codel	IDHmut-non-codel	Methylated	67	Male	LGG	6.22299
TCGA.DU.7309	Oligodendroglioma	III	G-CIMP-high	IDHmut-non-codel	Mutant	non-codel	IDHmut-non-codel	Methylated	41	Female	LGG	6.11125
TCGA.DU.8158	Astrocytoma	III	Mesenchymal-like	IDHwt	WT	non-codel	IDHwt	Unmethylated	57	Female	LGG	8.10148
TCGA.DU.8161	Oligoastrocytoma	III	Mesenchymal-like	IDHwt	WT	non-codel	IDHwt	Unmethylated	63	Female	LGG	7.85445
TCGA.DU.8162	Oligoastrocytoma	III	Mesenchymal-like	IDHwt	WT	non-codel	IDHwt	Unmethylated	61	Female	LGG	6.01557
TCGA.DU.8163	Oligoastrocytoma	III	G-CIMP-high	IDHmut-non-codel	Mutant	non-codel	IDHmut-non-codel	Unmethylated	29	Male	LGG	6.60344
TCGA.DU.8164	Oligodendroglioma	II	Codel	IDHmut-codel	Mutant	codel	IDHmut-codel	Methylated	51	Male	LGG	4.82722
TCGA.DU.8165	Oligodendroglioma	III	Mesenchymal-like	IDHwt	WT	non-codel	IDHwt	Unmethylated	60	Female	LGG	7.71654
TCGA.DU.8166	Oligoastrocytoma	II	G-CIMP-high	IDHmut-non-codel	Mutant	non-codel	IDHmut-non-codel	Methylated	29	Female	LGG	6.37494
TCGA.DU.8167	Oligoastrocytoma	II	G-CIMP-high	IDHmut-non-codel	Mutant	non-codel	IDHmut-non-codel	Methylated	69	Female	LGG	7.07846
TCGA.DU.8168	Oligodendroglioma	III	Codel	IDHmut-codel	Mutant	codel	IDHmut-codel	Methylated	55	Female	LGG	5.09875
TCGA.DU.A5TP	Astrocytoma	III	G-CIMP-high	IDHmut-non-codel	Mutant	non-codel	IDHmut-non-codel	Methylated	33	Male	LGG	8.29144
TCGA.DU.A5TR	Oligoastrocytoma	II	G-CIMP-high	IDHmut-non-codel	Mutant	non-codel	IDHmut-non-codel	Methylated	51	Male	LGG	8.18745
TCGA.DU.A5TS	Oligodendroglioma	II	G-CIMP-high	IDHmut-non-codel	Mutant	non-codel	IDHmut-non-codel	Methylated	42	Male	LGG	5.62891
TCGA.DU.A5TT	Oligodendroglioma	III	Mesenchymal-like	IDHwt	WT	non-codel	IDHwt	Methylated	70	Male	LGG	6.64783
TCGA.DU.A5TU	Astrocytoma	II	G-CIMP-high	IDHmut-non-codel	Mutant	non-codel	IDHmut-non-codel	Methylated	62	Female	LGG	7.41467
TCGA.DU.A5TW	Astrocytoma	III	G-CIMP-high	IDHmut-non-codel	Mutant	non-codel	IDHmut-non-codel	Methylated	33	Female	LGG	5.18282
TCGA.DU.A5TY	Astrocytoma	III	Mesenchymal-like	IDHwt	WT	non-codel	IDHwt	Methylated	46	Female	LGG	8.6518
TCGA.DU.A6S2	Oligodendroglioma	II	Codel	IDHmut-codel	Mutant	codel	IDHmut-codel	Methylated	37	Female	LGG	5.74101
TCGA.DU.A6S3	Oligodendroglioma	II	Codel	IDHmut-codel	Mutant	codel	IDHmut-codel	Methylated	60	Male	LGG	5.17135
TCGA.DU.A6S6	Oligoastrocytoma	II	Codel	IDHmut-codel	Mutant	codel	IDHmut-codel	Methylated	35	Female	LGG	4.0683
TCGA.DU.A6S7	Astrocytoma	III	G-CIMP-high	IDHmut-non-codel	Mutant	non-codel	IDHmut-non-codel	Methylated	27	Female	LGG	6.63327
TCGA.DU.A6S8	Oligodendroglioma	III	Codel	IDHmut-codel	Mutant	codel	IDHmut-codel	Methylated	74	Female	LGG	5.06155
TCGA.DU.A76K	Oligodendroglioma	II	Classic-like	IDHwt	WT	non-codel	IDHwt	Unmethylated	87	Male	LGG	7.17378
TCGA.DU.A76L	Oligodendroglioma	III	Mesenchymal-like	IDHwt	WT	non-codel	IDHwt	Methylated	54	Male	LGG	8.8621
TCGA.DU.A76O	Astrocytoma	II	G-CIMP-high	IDHmut-non-codel	Mutant	non-codel	IDHmut-non-codel	Methylated	30	Male	LGG	7.41997
TCGA.DU.A76R	Oligodendroglioma	III	Codel	IDHmut-codel	Mutant	codel	IDHmut-codel	Methylated	51	Male	LGG	6.2972
TCGA.DU.A7T6	Oligodendroglioma	III	Codel	IDHmut-codel	Mutant	codel	IDHmut-codel	Methylated	73	Female	LGG	6.29428
TCGA.DU.A7T8	Oligoastrocytoma	III	G-CIMP-high	IDHmut-non-codel	Mutant	non-codel	IDHmut-non-codel	Methylated	35	Male	LGG	7.05894
TCGA.DU.A7TA	Oligodendroglioma	II	G-CIMP-high	IDHmut-non-codel	Mutant	non-codel	IDHmut-non-codel	Methylated	32	Male	LGG	6.73831
TCGA.DU.A7TB	Oligodendroglioma	II	PA-like	IDHwt	WT	non-codel	IDHwt	Unmethylated	56	Male	LGG	6.91272
TCGA.DU.A7TC	Astrocytoma	II	G-CIMP-high	IDHmut-non-codel	Mutant	non-codel	IDHmut-non-codel	Methylated	32	Male	LGG	5.37558
TCGA.DU.A7TD	Oligoastrocytoma	III	Mesenchymal-like	IDHwt	WT	non-codel	IDHwt	Unmethylated	52	Male	LGG	9.00717
TCGA.DU.A7TG	Oligodendroglioma	II	G-CIMP-high	IDHmut-non-codel	Mutant	non-codel	IDHmut-non-codel	Methylated	40	Male	LGG	6.12365
TCGA.DU.A7TI	Astrocytoma	NA	NA	NA	NA	non-codel	NA	Methylated	NA	NA	LGG	6.59554
TCGA.DU.A7TJ	Astrocytoma	III	Mesenchymal-like	IDHwt	WT	non-codel	IDHwt	Methylated	55	Male	LGG	7.50821
TCGA.E1.5302	Astrocytoma	III	G-CIMP-high	IDHmut-non-codel	Mutant	non-codel	IDHmut-non-codel	Methylated	41	Male	LGG	6.96817
TCGA.E1.5303	Astrocytoma	III	G-CIMP-high	IDHmut-non-codel	Mutant	non-codel	IDHmut-non-codel	Methylated	38	Male	LGG	7.53145
TCGA.E1.5304	Astrocytoma	III	G-CIMP-low	IDHmut-non-codel	Mutant	non-codel	IDHmut-non-codel	Unmethylated	42	Male	LGG	4.56834
TCGA.E1.5305	Astrocytoma	III	G-CIMP-high	IDHmut-non-codel	Mutant	non-codel	IDHmut-non-codel	Methylated	34	Male	LGG	6.16375
TCGA.E1.5307	Astrocytoma	III	G-CIMP-high	IDHmut-non-codel	Mutant	non-codel	IDHmut-non-codel	Methylated	62	Female	LGG	5.69109
TCGA.E1.5311	Oligodendroglioma	III	Codel	IDHmut-codel	Mutant	codel	IDHmut-codel	Methylated	31	Male	LGG	5.01357
TCGA.E1.5318	Oligodendroglioma	II	Codel	IDHmut-codel	Mutant	codel	IDHmut-codel	Methylated	42	Female	LGG	6.38549
TCGA.E1.5319	Oligodendroglioma	II	Codel	IDHmut-codel	Mutant	codel	IDHmut-codel	Methylated	48	Female	LGG	5.9246
TCGA.E1.5322	Oligoastrocytoma	II	G-CIMP-high	IDHmut-non-codel	Mutant	non-codel	IDHmut-non-codel	Methylated	38	Female	LGG	6.90271
TCGA.E1.A7YD	Astrocytoma	NA	Mesenchymal-like	IDHwt	WT	non-codel	IDHwt	Unmethylated	NA	NA	LGG	7.87652
TCGA.E1.A7YE	Astrocytoma	NA	G-CIMP-low	IDHmut-non-codel	Mutant	non-codel	IDHmut-non-codel	Unmethylated	NA	NA	LGG	7.82426
TCGA.E1.A7YH	Astrocytoma	NA	G-CIMP-high	IDHmut-non-codel	Mutant	non-codel	IDHmut-non-codel	Methylated	NA	NA	LGG	6.66918
TCGA.E1.A7YI	Astrocytoma	NA	G-CIMP-low	IDHmut-non-codel	Mutant	non-codel	IDHmut-non-codel	Methylated	NA	NA	LGG	6.19526
TCGA.E1.A7YJ	Astrocytoma	NA	Classic-like	IDHwt	WT	non-codel	IDHwt	Unmethylated	NA	NA	LGG	9.27796
TCGA.E1.A7YK	Astrocytoma	NA	G-CIMP-high	IDHmut-non-codel	Mutant	non-codel	IDHmut-non-codel	Methylated	NA	NA	LGG	8.01629
TCGA.E1.A7YL	Astrocytoma	NA	Mesenchymal-like	IDHwt	WT	non-codel	IDHwt	Unmethylated	NA	NA	LGG	8.13051
TCGA.E1.A7YM	Astrocytoma	NA	Mesenchymal-like	IDHwt	WT	non-codel	IDHwt	Unmethylated	NA	NA	LGG	6.19796
TCGA.E1.A7YN	Astrocytoma	NA	Mesenchymal-like	IDHwt	WT	non-codel	IDHwt	Methylated	NA	NA	LGG	9.56407
TCGA.E1.A7YO	Oligodendroglioma	III	Codel	IDHmut-codel	Mutant	codel	IDHmut-codel	Methylated	45	Male	LGG	5.52288
TCGA.E1.A7YQ	Oligodendroglioma	NA	Classic-like	IDHwt	WT	non-codel	IDHwt	Unmethylated	NA	NA	LGG	8.25469
TCGA.E1.A7YS	Oligodendroglioma	NA	Codel	IDHmut-codel	Mutant	codel	IDHmut-codel	Methylated	NA	NA	LGG	4.36268
TCGA.E1.A7YU	Oligoastrocytoma	NA	G-CIMP-high	IDHmut-non-codel	Mutant	non-codel	IDHmut-non-codel	Methylated	NA	NA	LGG	5.35434
TCGA.E1.A7YV	Oligoastrocytoma	III	G-CIMP-low	IDHmut-non-codel	Mutant	non-codel	IDHmut-non-codel	Methylated	26	Female	LGG	6.1628
TCGA.E1.A7YW	Oligoastrocytoma	II	G-CIMP-high	IDHmut-non-codel	Mutant	non-codel	IDHmut-non-codel	Methylated	28	Male	LGG	5.94487
TCGA.E1.A7YY	Oligodendroglioma	NA	G-CIMP-high	IDHmut-non-codel	Mutant	non-codel	IDHmut-non-codel	Methylated	NA	NA	LGG	5.43348
TCGA.E1.A7Z2	Oligodendroglioma	NA	Mesenchymal-like	IDHwt	WT	non-codel	IDHwt	Unmethylated	NA	NA	LGG	5.56268
TCGA.E1.A7Z3	Astrocytoma	NA	G-CIMP-high	IDHmut-non-codel	Mutant	non-codel	IDHmut-non-codel	Methylated	NA	NA	LGG	6.2106
TCGA.E1.A7Z4	Astrocytoma	NA	G-CIMP-high	IDHmut-non-codel	Mutant	non-codel	IDHmut-non-codel	Methylated	NA	NA	LGG	6.42504
TCGA.E1.A7Z6	Astrocytoma	II	G-CIMP-high	IDHmut-non-codel	Mutant	non-codel	IDHmut-non-codel	Methylated	41	Female	LGG	6.74515
TCGA.EZ.7264	Oligodendroglioma	II	Codel	IDHmut-codel	Mutant	codel	IDHmut-codel	Methylated	47	Female	LGG	4.11101
TCGA.F6.A8O3	Oligodendroglioma	II	Codel	IDHmut-codel	Mutant	codel	IDHmut-codel	Methylated	34	Male	LGG	4.55141
TCGA.F6.A8O4	Astrocytoma	II	G-CIMP-high	IDHmut-non-codel	Mutant	non-codel	IDHmut-non-codel	Methylated	44	Male	LGG	4.72302
TCGA.FG.5962	Oligodendroglioma	III	Codel	IDHmut-codel	Mutant	codel	IDHmut-codel	Methylated	54	Male	LGG	5.53027
TCGA.FG.5963	Astrocytoma	III	PA-like	IDHwt	WT	non-codel	IDHwt	Unmethylated	23	Male	LGG	8.0801
TCGA.FG.5964	Oligodendroglioma	II	Codel	IDHmut-codel	Mutant	codel	IDHmut-codel	Methylated	62	Male	LGG	7.01216
TCGA.FG.5965	Oligoastrocytoma	II	G-CIMP-high	IDHmut-non-codel	Mutant	non-codel	IDHmut-non-codel	Methylated	39	Female	LGG	6.55529
TCGA.FG.6688	Astrocytoma	III	Mesenchymal-like	IDHwt	WT	non-codel	IDHwt	Methylated	59	Female	LGG	8.28621
TCGA.FG.6689	Astrocytoma	II	G-CIMP-high	IDHmut-non-codel	Mutant	non-codel	IDHmut-non-codel	Methylated	30	Male	LGG	6.79905
TCGA.FG.6690	Oligodendroglioma	II	G-CIMP-high	IDHmut-non-codel	Mutant	non-codel	IDHmut-non-codel	Methylated	70	Male	LGG	6.2923
TCGA.FG.6691	Astrocytoma	II	G-CIMP-high	IDHmut-non-codel	Mutant	non-codel	IDHmut-non-codel	Unmethylated	23	Female	LGG	6.93047
TCGA.FG.6692	Oligodendroglioma	III	Classic-like	IDHwt	WT	non-codel	IDHwt	Methylated	63	Male	LGG	9.01794
TCGA.FG.7634	Oligodendroglioma	II	Codel	IDHmut-codel	Mutant	codel	IDHmut-codel	Methylated	28	Male	LGG	7.51335
TCGA.FG.7636	Astrocytoma	III	G-CIMP-high	IDHmut-non-codel	Mutant	non-codel	IDHmut-non-codel	Methylated	48	Male	LGG	5.41681
TCGA.FG.7637	Oligoastrocytoma	NA	Codel	IDHmut-non-codel	Mutant	non-codel	IDHmut-non-codel	Methylated	49	Male	LGG	5.87434
TCGA.FG.7638	Oligodendroglioma	III	Codel	IDHmut-codel	Mutant	codel	IDHmut-codel	Methylated	31	Female	LGG	5.55154
TCGA.FG.7641	Oligodendroglioma	II	Codel	IDHmut-codel	Mutant	codel	IDHmut-codel	Methylated	31	Male	LGG	3.71511
TCGA.FG.7643	Oligoastrocytoma	II	Mesenchymal-like	IDHwt	WT	non-codel	IDHwt	Methylated	49	Female	LGG	5.84361
TCGA.FG.8181	Oligoastrocytoma	III	PA-like	IDHwt	WT	non-codel	IDHwt	Unmethylated	23	Male	LGG	5.95804
TCGA.FG.8182	Oligodendroglioma	II	G-CIMP-high	IDHmut-non-codel	Mutant	non-codel	IDHmut-non-codel	Methylated	35	Male	LGG	6.40471
TCGA.FG.8185	Astrocytoma	III	G-CIMP-high	IDHmut-non-codel	Mutant	non-codel	IDHmut-non-codel	Methylated	37	Male	LGG	5.32824
TCGA.FG.8186	Oligoastrocytoma	III	Codel	IDHmut-codel	Mutant	codel	IDHmut-codel	Methylated	42	Female	LGG	6.8265
TCGA.FG.8187	Oligoastrocytoma	II	Codel	IDHmut-codel	Mutant	codel	IDHmut-codel	Methylated	31	Male	LGG	5.82488
TCGA.FG.8188	Oligoastrocytoma	II	G-CIMP-high	IDHmut-non-codel	Mutant	non-codel	IDHmut-non-codel	Methylated	41	Male	LGG	6.41128
TCGA.FG.8189	Oligodendroglioma	II	G-CIMP-high	IDHmut-non-codel	Mutant	non-codel	IDHmut-non-codel	Methylated	33	Female	LGG	4.57021
TCGA.FG.8191	Oligodendroglioma	III	G-CIMP-high	IDHmut-non-codel	Mutant	non-codel	IDHmut-non-codel	Unmethylated	30	Male	LGG	6.35623
TCGA.FG.A4MT	Oligodendroglioma	II	G-CIMP-high	IDHmut-non-codel	Mutant	non-codel	IDHmut-non-codel	Methylated	27	Female	LGG	5.13832
TCGA.FG.A4MU	Oligoastrocytoma	III	Mesenchymal-like	IDHwt	WT	non-codel	IDHwt	Methylated	58	Male	LGG	8.6551
TCGA.FG.A4MW	Oligoastrocytoma	III	Classic-like	IDHwt	WT	non-codel	IDHwt	Methylated	63	Male	LGG	7.62276
TCGA.FG.A4MX	Astrocytoma	II	G-CIMP-high	IDHmut-non-codel	Mutant	non-codel	IDHmut-non-codel	Methylated	47	Male	LGG	5.60564
TCGA.FG.A4MY	Oligoastrocytoma	II	G-CIMP-high	IDHmut-non-codel	Mutant	non-codel	IDHmut-non-codel	Methylated	44	Female	LGG	4.87312
TCGA.FG.A60J	Oligoastrocytoma	II	G-CIMP-high	IDHmut-non-codel	Mutant	non-codel	IDHmut-non-codel	Methylated	47	Female	LGG	6.18366
TCGA.FG.A60K	Oligoastrocytoma	II	Codel	IDHmut-codel	Mutant	codel	IDHmut-codel	Methylated	34	Female	LGG	5.20608
TCGA.FG.A60L	Astrocytoma	II	G-CIMP-high	IDHmut-non-codel	Mutant	non-codel	IDHmut-non-codel	Methylated	34	Female	LGG	6.58806
TCGA.FG.A6IZ	Oligodendroglioma	II	Codel	IDHmut-codel	Mutant	codel	IDHmut-codel	Methylated	60	Male	LGG	5.18401
TCGA.FG.A6J1	Oligodendroglioma	II	Codel	IDHmut-codel	Mutant	codel	IDHmut-codel	Methylated	44	Female	LGG	5.66968
TCGA.FG.A6J3	Astrocytoma	III	G-CIMP-low	IDHmut-non-codel	Mutant	non-codel	IDHmut-non-codel	Methylated	52	Female	LGG	7.43579
TCGA.FG.A70Y	Oligodendroglioma	II	G-CIMP-high	IDHmut-non-codel	Mutant	non-codel	IDHmut-non-codel	Methylated	20	Female	LGG	6.73398
TCGA.FG.A70Z	Oligoastrocytoma	III	Mesenchymal-like	IDHwt	WT	non-codel	IDHwt	Methylated	53	Female	LGG	7.62026
TCGA.FG.A710	Oligodendroglioma	II	Codel	IDHmut-codel	Mutant	codel	IDHmut-codel	Methylated	50	Female	LGG	7.22331
TCGA.FG.A711	Oligodendroglioma	II	G-CIMP-high	IDHmut-non-codel	Mutant	non-codel	IDHmut-non-codel	Unmethylated	33	Female	LGG	5.62012
TCGA.FG.A713	Oligoastrocytoma	II	Codel	IDHmut-codel	Mutant	codel	IDHmut-codel	Methylated	74	Female	LGG	4.76743
TCGA.FG.A87N	Astrocytoma	III	G-CIMP-low	IDHmut-non-codel	Mutant	non-codel	IDHmut-non-codel	Methylated	37	Female	LGG	6.62399
TCGA.FG.A87Q	Astrocytoma	III	Classic-like	IDHwt	WT	non-codel	IDHwt	Methylated	61	Female	LGG	8.45235
TCGA.FN.7833	Oligoastrocytoma	III	G-CIMP-high	IDHmut-non-codel	Mutant	non-codel	IDHmut-non-codel	Methylated	25	Male	LGG	8.1716
TCGA.HT.7467	Oligodendroglioma	II	Codel	IDHmut-codel	Mutant	codel	IDHmut-codel	Methylated	54	Male	LGG	5.41168
TCGA.HT.7468	Oligodendroglioma	III	Codel	IDHmut-codel	Mutant	codel	IDHmut-codel	Methylated	30	Male	LGG	5.67239
TCGA.HT.7469	Oligodendroglioma	III	PA-like	IDHwt	WT	non-codel	IDHwt	Methylated	30	Male	LGG	6.26744
TCGA.HT.7470	Oligodendroglioma	III	G-CIMP-high	IDHmut-non-codel	Mutant	non-codel	IDHmut-non-codel	Methylated	37	Male	LGG	5.63334
TCGA.HT.7471	Oligodendroglioma	III	Codel	IDHmut-codel	Mutant	codel	IDHmut-codel	Methylated	37	Female	LGG	7.39405
TCGA.HT.7472	Oligodendroglioma	II	G-CIMP-high	IDHmut-non-codel	Mutant	non-codel	IDHmut-non-codel	Methylated	38	Male	LGG	6.84927
TCGA.HT.7473	Oligoastrocytoma	II	G-CIMP-high	IDHmut-non-codel	Mutant	non-codel	IDHmut-non-codel	Unmethylated	28	Male	LGG	7.80712
TCGA.HT.7474	Oligoastrocytoma	II	G-CIMP-high	IDHmut-non-codel	Mutant	non-codel	IDHmut-non-codel	Methylated	52	Male	LGG	5.52226
TCGA.HT.7475	Oligoastrocytoma	III	G-CIMP-high	IDHmut-non-codel	Mutant	non-codel	IDHmut-non-codel	Methylated	67	Male	LGG	5.20201
TCGA.HT.7476	Astrocytoma	II	G-CIMP-high	IDHmut-non-codel	Mutant	non-codel	IDHmut-non-codel	Methylated	26	Male	LGG	6.8936
TCGA.HT.7477	Astrocytoma	III	G-CIMP-high	IDHmut-non-codel	Mutant	non-codel	IDHmut-non-codel	Methylated	62	Male	LGG	6.08199
TCGA.HT.7478	Astrocytoma	II	G-CIMP-high	IDHmut-non-codel	Mutant	non-codel	IDHmut-non-codel	Unmethylated	36	Male	LGG	7.90579
TCGA.HT.7479	Astrocytoma	III	G-CIMP-high	IDHmut-non-codel	Mutant	non-codel	IDHmut-non-codel	Methylated	44	Male	LGG	6.87762
TCGA.HT.7480	Oligodendroglioma	II	Codel	IDHmut-codel	Mutant	codel	IDHmut-codel	Methylated	33	Male	LGG	4.69331
TCGA.HT.7481	Oligodendroglioma	II	Codel	IDHmut-codel	Mutant	codel	IDHmut-codel	Methylated	39	Male	LGG	5.45666
TCGA.HT.7482	Oligoastrocytoma	II	G-CIMP-high	IDHmut-non-codel	Mutant	non-codel	IDHmut-non-codel	Methylated	18	Female	LGG	7.10408
TCGA.HT.7483	Oligoastrocytoma	II	G-CIMP-high	IDHmut-non-codel	Mutant	non-codel	IDHmut-non-codel	Unmethylated	14	Male	LGG	7.13242
TCGA.HT.7485	Astrocytoma	II	G-CIMP-high	IDHmut-non-codel	Mutant	non-codel	IDHmut-non-codel	Methylated	42	Male	LGG	5.90767
TCGA.HT.7601	Astrocytoma	III	G-CIMP-high	IDHmut-non-codel	Mutant	non-codel	IDHmut-non-codel	Methylated	30	Female	LGG	8.47225
TCGA.HT.7602	Oligodendroglioma	II	G-CIMP-high	IDHmut-non-codel	Mutant	non-codel	IDHmut-non-codel	Methylated	21	Male	LGG	6.03781
TCGA.HT.7603	Oligodendroglioma	II	G-CIMP-high	IDHmut-non-codel	Mutant	non-codel	IDHmut-non-codel	Methylated	29	Male	LGG	4.57586
TCGA.HT.7604	Astrocytoma	II	G-CIMP-high	IDHmut-non-codel	Mutant	non-codel	IDHmut-non-codel	Methylated	50	Male	LGG	5.41809
TCGA.HT.7605	Oligodendroglioma	II	Codel	IDHmut-codel	Mutant	codel	IDHmut-codel	Methylated	38	Male	LGG	5.25889
TCGA.HT.7606	Astrocytoma	II	G-CIMP-high	IDHmut-non-codel	Mutant	non-codel	IDHmut-non-codel	Unmethylated	30	Female	LGG	5.56723
TCGA.HT.7607	Astrocytoma	II	Codel	IDHmut-codel	Mutant	codel	IDHmut-codel	Methylated	61	Female	LGG	5.52213
TCGA.HT.7608	Oligoastrocytoma	II	Codel	IDHmut-codel	Mutant	codel	IDHmut-codel	Methylated	61	Male	LGG	5.99949
TCGA.HT.7609	Oligoastrocytoma	III	G-CIMP-high	IDHmut-non-codel	Mutant	non-codel	IDHmut-non-codel	Methylated	34	Male	LGG	6.08354
TCGA.HT.7610	Oligoastrocytoma	II	G-CIMP-high	IDHmut-non-codel	Mutant	non-codel	IDHmut-non-codel	Methylated	25	Female	LGG	5.03542
TCGA.HT.7611	Oligoastrocytoma	II	G-CIMP-high	IDHmut-non-codel	Mutant	non-codel	IDHmut-non-codel	Methylated	36	Male	LGG	6.25172
TCGA.HT.7616	Oligodendroglioma	III	Codel	IDHmut-codel	Mutant	codel	IDHmut-codel	Methylated	75	Male	LGG	8.3485
TCGA.HT.7620	Oligodendroglioma	III	Codel	IDHmut-codel	Mutant	codel	IDHmut-codel	Methylated	40	Male	LGG	5.5825
TCGA.HT.7676	Oligodendroglioma	II	G-CIMP-high	IDHmut-non-codel	Mutant	non-codel	IDHmut-non-codel	Unmethylated	26	Male	LGG	7.16749
TCGA.HT.7677	Oligodendroglioma	III	Codel	IDHmut-codel	Mutant	codel	IDHmut-codel	Methylated	53	Male	LGG	5.81875
TCGA.HT.7680	Astrocytoma	II	PA-like	IDHwt	WT	non-codel	IDHwt	Unmethylated	32	Female	LGG	6.73784
TCGA.HT.7681	Oligoastrocytoma	II	Codel	IDHmut-codel	Mutant	codel	IDHmut-codel	Methylated	29	Female	LGG	6.08911
TCGA.HT.7684	Oligoastrocytoma	III	G-CIMP-high	IDHmut-non-codel	Mutant	non-codel	IDHmut-non-codel	Methylated	58	Male	LGG	7.20238
TCGA.HT.7686	Astrocytoma	III	G-CIMP-high	IDHmut-non-codel	Mutant	non-codel	IDHmut-non-codel	Methylated	29	Female	LGG	7.93727
TCGA.HT.7687	Oligodendroglioma	III	Codel	IDHmut-codel	Mutant	codel	IDHmut-codel	Methylated	74	Male	LGG	6.4376
TCGA.HT.7688	Oligodendroglioma	III	G-CIMP-high	IDHmut-non-codel	Mutant	non-codel	IDHmut-non-codel	Methylated	59	Male	LGG	5.12634
TCGA.HT.7689	Oligodendroglioma	II	G-CIMP-high	IDHmut-non-codel	Mutant	non-codel	IDHmut-non-codel	Methylated	58	Female	LGG	5.9648
TCGA.HT.7690	Oligoastrocytoma	III	G-CIMP-high	IDHmut-non-codel	Mutant	non-codel	IDHmut-non-codel	Methylated	29	Male	LGG	7.4485
TCGA.HT.7691	Astrocytoma	II	PA-like	IDHwt	WT	non-codel	IDHwt	Unmethylated	31	Female	LGG	8.52494
TCGA.HT.7692	Oligoastrocytoma	II	Codel	IDHmut-codel	Mutant	codel	IDHmut-codel	Methylated	43	Male	LGG	5.75897
TCGA.HT.7693	Oligodendroglioma	II	G-CIMP-high	IDHmut-non-codel	Mutant	non-codel	IDHmut-non-codel	Methylated	51	Female	LGG	7.00491
TCGA.HT.7694	Oligodendroglioma	III	Codel	IDHmut-codel	Mutant	codel	IDHmut-codel	Methylated	60	Male	LGG	5.17075
TCGA.HT.7695	Oligodendroglioma	II	Codel	IDHmut-codel	Mutant	codel	IDHmut-codel	Methylated	29	Female	LGG	4.98683
TCGA.HT.7854	Astrocytoma	II	PA-like	IDHwt	WT	non-codel	IDHwt	Unmethylated	62	Male	LGG	6.82854
TCGA.HT.7855	Astrocytoma	III	G-CIMP-high	IDHmut-non-codel	Mutant	non-codel	IDHmut-non-codel	Methylated	39	Male	LGG	6.09876
TCGA.HT.7856	Oligodendroglioma	III	Codel	IDHmut-codel	Mutant	codel	IDHmut-codel	Methylated	35	Male	LGG	5.28321
TCGA.HT.7857	Astrocytoma	III	PA-like	IDHwt	WT	non-codel	IDHwt	Unmethylated	24	Female	LGG	9.34684
TCGA.HT.7858	Astrocytoma	II	G-CIMP-high	IDHmut-non-codel	Mutant	non-codel	IDHmut-non-codel	Methylated	28	Male	LGG	7.29519
TCGA.HT.7860	Astrocytoma	III	Classic-like	IDHwt	WT	non-codel	IDHwt	Methylated	60	Female	LGG	7.44701
TCGA.HT.7873	Oligoastrocytoma	II	G-CIMP-high	IDHmut-non-codel	Mutant	non-codel	IDHmut-non-codel	Methylated	29	Male	LGG	6.04963
TCGA.HT.7874	Oligodendroglioma	III	Codel	IDHmut-codel	Mutant	codel	IDHmut-codel	Methylated	41	Female	LGG	5.10212
TCGA.HT.7875	Oligodendroglioma	II	Codel	IDHmut-codel	Mutant	codel	IDHmut-codel	Methylated	56	Male	LGG	4.54742
TCGA.HT.7877	Oligodendroglioma	II	Codel	IDHmut-codel	Mutant	codel	IDHmut-codel	Methylated	20	Female	LGG	5.6309
TCGA.HT.7879	Oligoastrocytoma	III	G-CIMP-high	IDHmut-non-codel	Mutant	non-codel	IDHmut-non-codel	Methylated	31	Male	LGG	6.39893
TCGA.HT.7880	Oligoastrocytoma	II	G-CIMP-high	IDHmut-non-codel	Mutant	non-codel	IDHmut-non-codel	Methylated	30	Male	LGG	5.29299
TCGA.HT.7881	Oligodendroglioma	II	Codel	IDHmut-codel	Mutant	codel	IDHmut-codel	Methylated	38	Male	LGG	4.15142
TCGA.HT.7882	Oligodendroglioma	III	Mesenchymal-like	IDHwt	WT	non-codel	IDHwt	Methylated	66	Male	LGG	10.181
TCGA.HT.7884	Astrocytoma	II	G-CIMP-high	IDHmut-non-codel	Mutant	non-codel	IDHmut-non-codel	Methylated	44	Female	LGG	5.51871
TCGA.HT.7902	Oligoastrocytoma	II	G-CIMP-high	IDHmut-non-codel	Mutant	non-codel	IDHmut-non-codel	Methylated	30	Female	LGG	5.72047
TCGA.HT.8010	Oligodendroglioma	II	Codel	IDHmut-codel	Mutant	codel	IDHmut-codel	Methylated	64	Female	LGG	5.67706
TCGA.HT.8011	Astrocytoma	III	Mesenchymal-like	IDHwt	WT	non-codel	IDHwt	Unmethylated	55	Male	LGG	7.44264
TCGA.HT.8012	Oligodendroglioma	II	Codel	IDHmut-codel	Mutant	codel	IDHmut-codel	Methylated	30	Female	LGG	4.91588
TCGA.HT.8013	Oligoastrocytoma	II	G-CIMP-high	IDHmut-non-codel	Mutant	non-codel	IDHmut-non-codel	Methylated	37	Female	LGG	7.97441
TCGA.HT.8015	Astrocytoma	II	PA-like	IDHwt	WT	non-codel	IDHwt	Unmethylated	21	Male	LGG	6.45748
TCGA.HT.8018	Oligoastrocytoma	II	G-CIMP-high	IDHmut-non-codel	Mutant	non-codel	IDHmut-non-codel	Methylated	40	Female	LGG	7.78397
TCGA.HT.8019	Oligodendroglioma	III	PA-like	IDHwt	WT	non-codel	IDHwt	Unmethylated	34	Female	LGG	4.78238
TCGA.HT.8104	Astrocytoma	III	Classic-like	IDHwt	WT	non-codel	IDHwt	Unmethylated	51	Female	LGG	8.00204
TCGA.HT.8105	Oligodendroglioma	III	Codel	IDHmut-codel	Mutant	codel	IDHmut-codel	Methylated	54	Male	LGG	6.64154
TCGA.HT.8106	Astrocytoma	III	G-CIMP-high	IDHmut-non-codel	Mutant	non-codel	IDHmut-non-codel	Methylated	53	Male	LGG	9.40328
TCGA.HT.8107	Oligodendroglioma	II	PA-like	IDHwt	WT	non-codel	IDHwt	Methylated	62	Male	LGG	6.35392
TCGA.HT.8108	Oligodendroglioma	II	G-CIMP-high	IDHmut-non-codel	Mutant	non-codel	IDHmut-non-codel	Methylated	26	Female	LGG	7.26315
TCGA.HT.8109	Oligodendroglioma	III	Codel	IDHmut-codel	Mutant	codel	IDHmut-codel	Methylated	64	Male	LGG	5.60603
TCGA.HT.8110	Astrocytoma	III	Mesenchymal-like	IDHwt	WT	non-codel	IDHwt	Methylated	57	Male	LGG	8.63183
TCGA.HT.8111	Oligoastrocytoma	III	G-CIMP-high	IDHmut-non-codel	Mutant	non-codel	IDHmut-non-codel	Methylated	32	Male	LGG	6.33572
TCGA.HT.8113	Oligodendroglioma	II	Codel	IDHmut-non-codel	Mutant	non-codel	IDHmut-non-codel	Methylated	49	Female	LGG	4.90596
TCGA.HT.8114	Oligoastrocytoma	III	G-CIMP-high	IDHmut-non-codel	Mutant	non-codel	IDHmut-non-codel	Methylated	36	Male	LGG	7.42166
TCGA.HT.8558	Oligodendroglioma	NA	PA-like	IDHwt	WT	non-codel	IDHwt	Unmethylated	29	Female	LGG	4.62
TCGA.HT.8563	Astrocytoma	III	G-CIMP-high	IDHmut-non-codel	Mutant	non-codel	IDHmut-non-codel	Unmethylated	30	Female	LGG	9.23587
TCGA.HT.8564	Astrocytoma	III	PA-like	IDHwt	WT	non-codel	IDHwt	Unmethylated	47	Male	LGG	6.8404
TCGA.HT.A4DS	Astrocytoma	III	Mesenchymal-like	IDHwt	WT	non-codel	IDHwt	Unmethylated	55	Female	LGG	8.58838
TCGA.HT.A4DV	Oligodendroglioma	III	Codel	IDHmut-codel	Mutant	codel	IDHmut-codel	Methylated	51	Female	LGG	5.05745
TCGA.HT.A5R5	Oligodendroglioma	II	G-CIMP-high	IDHmut-non-codel	Mutant	non-codel	IDHmut-non-codel	Methylated	33	Female	LGG	7.09782
TCGA.HT.A5R7	Astrocytoma	III	G-CIMP-high	IDHmut-non-codel	Mutant	non-codel	IDHmut-non-codel	Methylated	33	Female	LGG	5.278
TCGA.HT.A5R9	Oligodendroglioma	III	Codel	IDHmut-codel	Mutant	codel	IDHmut-codel	Methylated	48	Female	LGG	5.48135
TCGA.HT.A5RA	Astrocytoma	III	Mesenchymal-like	IDHwt	WT	non-codel	IDHwt	Unmethylated	65	Female	LGG	8.48786
TCGA.HT.A5RB	Astrocytoma	II	G-CIMP-high	IDHmut-non-codel	Mutant	non-codel	IDHmut-non-codel	Methylated	24	Male	LGG	4.91753
TCGA.HT.A5RC	Astrocytoma	III	Classic-like	IDHwt	WT	non-codel	IDHwt	Unmethylated	70	Female	LGG	6.58858
TCGA.HT.A614	Oligoastrocytoma	II	G-CIMP-high	IDHmut-non-codel	Mutant	non-codel	IDHmut-non-codel	Methylated	47	Male	LGG	5.67878
TCGA.HT.A615	Oligodendroglioma	II	Codel	IDHmut-codel	Mutant	codel	IDHmut-codel	Methylated	38	Female	LGG	6.89325
TCGA.HT.A616	Astrocytoma	II	G-CIMP-high	IDHmut-non-codel	Mutant	non-codel	IDHmut-non-codel	Methylated	36	Female	LGG	5.115
TCGA.HT.A617	Oligodendroglioma	II	Classic-like	IDHwt	WT	non-codel	IDHwt	Unmethylated	47	Male	LGG	7.36832
TCGA.HT.A618	Astrocytoma	III	G-CIMP-high	IDHmut-non-codel	Mutant	non-codel	IDHmut-non-codel	Methylated	37	Female	LGG	7.8686
TCGA.HT.A619	Oligodendroglioma	III	Codel	IDHmut-codel	Mutant	codel	IDHmut-codel	Methylated	51	Female	LGG	5.30144
TCGA.HT.A61A	Oligodendroglioma	NA	G-CIMP-high	IDHmut-non-codel	Mutant	non-codel	IDHmut-non-codel	Methylated	20	Female	LGG	4.99818
TCGA.HT.A61B	Astrocytoma	III	G-CIMP-high	IDHmut-non-codel	Mutant	non-codel	IDHmut-non-codel	Methylated	NA	NA	LGG	8.13742
TCGA.HT.A61C	Oligodendroglioma	III	Mesenchymal-like	IDHwt	WT	non-codel	IDHwt	Unmethylated	66	Male	LGG	8.00996
TCGA.HT.A74H	Astrocytoma	III	Mesenchymal-like	IDHwt	WT	non-codel	IDHwt	Unmethylated	62	Male	LGG	7.29135
TCGA.HT.A74J	Oligoastrocytoma	II	G-CIMP-high	IDHmut-non-codel	Mutant	non-codel	IDHmut-non-codel	Unmethylated	33	Male	LGG	5.00397
TCGA.HT.A74K	Oligodendroglioma	III	Codel	IDHmut-codel	Mutant	codel	IDHmut-codel	Methylated	NA	NA	LGG	6.63057
TCGA.HT.A74L	Oligoastrocytoma	II	Codel	IDHmut-codel	Mutant	codel	IDHmut-codel	Methylated	NA	NA	LGG	5.66615
TCGA.HT.A74O	Astrocytoma	III	G-CIMP-high	IDHmut-non-codel	Mutant	non-codel	IDHmut-non-codel	Methylated	34	Male	LGG	7.32712
TCGA.HW.7486	Oligodendroglioma	II	Codel	IDHmut-codel	Mutant	codel	IDHmut-codel	Methylated	37	Male	LGG	6.16135
TCGA.HW.7487	Oligodendroglioma	II	Codel	IDHmut-codel	Mutant	codel	IDHmut-codel	Methylated	39	Male	LGG	4.87776
TCGA.HW.7489	Oligoastrocytoma	II	G-CIMP-high	IDHmut-non-codel	Mutant	non-codel	IDHmut-non-codel	Methylated	38	Male	LGG	5.60141
TCGA.HW.7490	Astrocytoma	II	G-CIMP-high	IDHmut-non-codel	Mutant	non-codel	IDHmut-non-codel	Methylated	41	Male	LGG	7.21894
TCGA.HW.7491	Oligodendroglioma	II	Codel	IDHmut-codel	Mutant	codel	IDHmut-codel	Unmethylated	35	Male	LGG	5.23334
TCGA.HW.7493	Astrocytoma	II	NA	NA	NA	non-codel	NA	Methylated	40	Female	LGG	6.28096
TCGA.HW.7495	Oligodendroglioma	II	Codel	IDHmut-codel	Mutant	codel	IDHmut-codel	Methylated	45	Female	LGG	4.55605
TCGA.HW.8319	Astrocytoma	III	G-CIMP-high	IDHmut-non-codel	Mutant	non-codel	IDHmut-non-codel	Unmethylated	34	Female	LGG	5.36932
TCGA.HW.8320	Astrocytoma	III	G-CIMP-high	IDHmut-non-codel	Mutant	non-codel	IDHmut-non-codel	Methylated	36	Male	LGG	6.08078
TCGA.HW.8321	Astrocytoma	III	G-CIMP-high	IDHmut-non-codel	Mutant	non-codel	IDHmut-non-codel	Methylated	31	Male	LGG	6.27063
TCGA.HW.8322	Oligodendroglioma	II	Codel	IDHmut-codel	Mutant	codel	IDHmut-codel	Methylated	39	Male	LGG	5.66487
TCGA.HW.A5KJ	Oligodendroglioma	III	Codel	IDHmut-codel	Mutant	codel	IDHmut-codel	Methylated	68	Male	LGG	6.32305
TCGA.HW.A5KK	Astrocytoma	III	Mesenchymal-like	IDHwt	WT	non-codel	IDHwt	Methylated	64	Male	LGG	7.67848
TCGA.HW.A5KL	Astrocytoma	II	G-CIMP-high	IDHmut-non-codel	Mutant	non-codel	IDHmut-non-codel	Methylated	42	Female	LGG	6.1423
TCGA.HW.A5KM	Astrocytoma	II	G-CIMP-high	IDHmut-non-codel	Mutant	non-codel	IDHmut-non-codel	Methylated	35	Male	LGG	8.8181
TCGA.IK.7675	Oligodendroglioma	II	G-CIMP-high	IDHmut-non-codel	Mutant	non-codel	IDHmut-non-codel	Methylated	43	Male	LGG	5.28228
TCGA.IK.8125	Oligoastrocytoma	III	Codel	IDHmut-codel	Mutant	codel	IDHmut-codel	Methylated	62	Male	LGG	5.50005
TCGA.KT.A74X	Oligoastrocytoma	III	Codel	IDHmut-codel	Mutant	codel	IDHmut-codel	Methylated	26	Male	LGG	5.65636
TCGA.KT.A7W1	Astrocytoma	III	Classic-like	IDHwt	WT	non-codel	IDHwt	Methylated	45	Female	LGG	8.39573
TCGA.P5.A5ET	Oligodendroglioma	II	Codel	IDHmut-codel	Mutant	codel	IDHmut-codel	Methylated	27	Male	LGG	4.89477
TCGA.P5.A5EU	Astrocytoma	III	G-CIMP-low	IDHmut-non-codel	Mutant	non-codel	IDHmut-non-codel	Unmethylated	35	Male	LGG	8.20292
TCGA.P5.A5EV	Astrocytoma	II	G-CIMP-high	IDHmut-non-codel	Mutant	non-codel	IDHmut-non-codel	Methylated	39	Male	LGG	6.01144
TCGA.P5.A5EW	Astrocytoma	II	G-CIMP-high	IDHmut-non-codel	Mutant	non-codel	IDHmut-non-codel	Methylated	20	Female	LGG	5.7634
TCGA.P5.A5EX	Oligodendroglioma	III	Codel	IDHmut-codel	Mutant	codel	IDHmut-codel	Methylated	41	Female	LGG	8.18445
TCGA.P5.A5EY	Astrocytoma	II	PA-like	IDHwt	WT	non-codel	IDHwt	Unmethylated	21	Male	LGG	6.45524
TCGA.P5.A5EZ	Astrocytoma	III	G-CIMP-high	IDHmut-non-codel	Mutant	non-codel	IDHmut-non-codel	Methylated	39	Male	LGG	6.83219
TCGA.P5.A5F0	Oligodendroglioma	II	Codel	IDHmut-codel	Mutant	codel	IDHmut-codel	Methylated	33	Male	LGG	4.73892
TCGA.P5.A5F1	Astrocytoma	II	G-CIMP-high	IDHmut-non-codel	Mutant	non-codel	IDHmut-non-codel	Unmethylated	30	Male	LGG	6.70227
TCGA.P5.A5F2	Astrocytoma	II	G-CIMP-high	IDHmut-non-codel	Mutant	non-codel	IDHmut-non-codel	Methylated	36	Female	LGG	4.80246
TCGA.P5.A5F4	Oligodendroglioma	III	G-CIMP-high	IDHmut-non-codel	Mutant	non-codel	IDHmut-non-codel	Methylated	35	Female	LGG	5.27553
TCGA.P5.A5F6	Oligodendroglioma	II	PA-like	IDHwt	WT	non-codel	IDHwt	Unmethylated	26	Male	LGG	7.73102
TCGA.P5.A72U	Oligodendroglioma	III	Classic-like	IDHwt	WT	non-codel	IDHwt	Methylated	71	Female	LGG	7.52331
TCGA.P5.A72W	Astrocytoma	III	G-CIMP-high	IDHmut-non-codel	Mutant	non-codel	IDHmut-non-codel	Unmethylated	35	Male	LGG	4.85072
TCGA.P5.A72X	Astrocytoma	III	G-CIMP-high	IDHmut-non-codel	Mutant	non-codel	IDHmut-non-codel	Methylated	21	Male	LGG	6.62987
TCGA.P5.A72Z	Oligodendroglioma	III	Codel	IDHmut-codel	Mutant	codel	IDHmut-codel	Methylated	64	Female	LGG	5.00775
TCGA.P5.A730	Oligoastrocytoma	III	Codel	IDHmut-codel	Mutant	codel	IDHmut-codel	Methylated	22	Male	LGG	6.29364
TCGA.P5.A731	Oligoastrocytoma	II	G-CIMP-high	IDHmut-non-codel	Mutant	non-codel	IDHmut-non-codel	Methylated	59	Female	LGG	6.91119
TCGA.P5.A733	Astrocytoma	II	G-CIMP-high	IDHmut-non-codel	Mutant	non-codel	IDHmut-non-codel	Methylated	52	Female	LGG	6.06005
TCGA.P5.A735	Astrocytoma	NA	G-CIMP-high	IDHmut-non-codel	Mutant	non-codel	IDHmut-non-codel	Methylated	NA	NA	LGG	5.95348
TCGA.P5.A736	Astrocytoma	NA	G-CIMP-high	IDHmut-non-codel	Mutant	non-codel	IDHmut-non-codel	Methylated	NA	NA	LGG	7.19107
TCGA.P5.A737	Oligoastrocytoma	NA	Codel	IDHmut-codel	Mutant	codel	IDHmut-codel	Methylated	NA	NA	LGG	5.38992
TCGA.P5.A77W	Oligoastrocytoma	NA	Codel	IDHmut-codel	Mutant	codel	IDHmut-codel	Methylated	NA	NA	LGG	5.98457
TCGA.P5.A77X	Oligoastrocytoma	NA	Codel	IDHmut-codel	Mutant	codel	IDHmut-codel	Methylated	NA	NA	LGG	4.92013
TCGA.P5.A780	Astrocytoma	NA	G-CIMP-high	IDHmut-non-codel	Mutant	non-codel	IDHmut-non-codel	Methylated	NA	NA	LGG	6.75793
TCGA.P5.A781	Astrocytoma	NA	Codel	IDHmut-codel	Mutant	codel	IDHmut-codel	Methylated	NA	NA	LGG	5.51982
TCGA.QH.A65R	Oligodendroglioma	III	Codel	IDHmut-codel	Mutant	codel	IDHmut-codel	Methylated	38	Female	LGG	5.6747
TCGA.QH.A65S	Oligoastrocytoma	II	G-CIMP-high	IDHmut-non-codel	Mutant	non-codel	IDHmut-non-codel	Methylated	32	Female	LGG	5.91828
TCGA.QH.A65V	Oligodendroglioma	II	Codel	IDHmut-codel	Mutant	codel	IDHmut-codel	Methylated	43	Female	LGG	6.4037
TCGA.QH.A65X	Oligoastrocytoma	III	Codel	IDHmut-codel	Mutant	codel	IDHmut-codel	Methylated	28	Female	LGG	6.87112
TCGA.QH.A65Z	Oligodendroglioma	II	Codel	IDHmut-codel	Mutant	codel	IDHmut-codel	Methylated	54	Male	LGG	5.0946
TCGA.QH.A6CS	Astrocytoma	NA	PA-like	IDHwt	WT	non-codel	IDHwt	Unmethylated	41	Male	LGG	6.16776
TCGA.QH.A6CU	Oligodendroglioma	III	Codel	IDHmut-codel	Mutant	codel	IDHmut-codel	Methylated	52	Female	LGG	6.02352
TCGA.QH.A6CV	Oligoastrocytoma	III	Classic-like	IDHwt	WT	non-codel	IDHwt	Unmethylated	51	Male	LGG	7.4486
TCGA.QH.A6CW	Oligoastrocytoma	III	G-CIMP-high	IDHmut-non-codel	Mutant	non-codel	IDHmut-non-codel	Methylated	43	Male	LGG	6.10403
TCGA.QH.A6CX	Astrocytoma	II	Mesenchymal-like	IDHwt	WT	non-codel	IDHwt	Unmethylated	66	Male	LGG	8.05352
TCGA.QH.A6CY	Oligoastrocytoma	III	Codel	IDHmut-codel	Mutant	codel	IDHmut-codel	Methylated	38	Male	LGG	5.16738
TCGA.QH.A6CZ	Oligoastrocytoma	II	Codel	IDHmut-codel	Mutant	codel	IDHmut-codel	Methylated	38	Male	LGG	4.58588
TCGA.QH.A6X3	Oligoastrocytoma	II	G-CIMP-high	IDHmut-non-codel	Mutant	non-codel	IDHmut-non-codel	Methylated	27	Male	LGG	5.86092
TCGA.QH.A6X4	Oligoastrocytoma	III	Codel	IDHmut-codel	Mutant	codel	IDHmut-codel	Methylated	47	Male	LGG	4.48312
TCGA.QH.A6X5	Oligoastrocytoma	II	Codel	IDHmut-codel	Mutant	codel	IDHmut-codel	Methylated	58	Female	LGG	5.59647
TCGA.QH.A6X8	Oligodendroglioma	III	Codel	IDHmut-codel	Mutant	codel	IDHmut-codel	Methylated	56	Female	LGG	5.49078
TCGA.QH.A6X9	Oligodendroglioma	II	G-CIMP-high	IDHmut-non-codel	Mutant	non-codel	IDHmut-non-codel	Methylated	73	Female	LGG	5.22741
TCGA.QH.A6XA	Oligoastrocytoma	II	G-CIMP-high	IDHmut-non-codel	Mutant	non-codel	IDHmut-non-codel	Methylated	23	Female	LGG	5.93324
TCGA.QH.A6XC	Astrocytoma	III	Classic-like	IDHwt	WT	non-codel	IDHwt	Methylated	48	Male	LGG	7.3606
TCGA.QH.A86X	Oligodendroglioma	II	Codel	IDHmut-codel	Mutant	codel	IDHmut-codel	Methylated	33	Male	LGG	5.05242
TCGA.QH.A870	Oligoastrocytoma	III	G-CIMP-high	IDHmut-non-codel	Mutant	non-codel	IDHmut-non-codel	Methylated	38	Female	LGG	5.12355
TCGA.R8.A6MK	Oligodendroglioma	II	Codel	IDHmut-codel	Mutant	codel	IDHmut-codel	Methylated	40	Male	LGG	6.22346
TCGA.R8.A6ML	Oligodendroglioma	III	Codel	IDHmut-codel	Mutant	codel	IDHmut-codel	Methylated	52	Male	LGG	5.40991
TCGA.R8.A6MO	Oligodendroglioma	II	Codel	IDHmut-codel	Mutant	codel	IDHmut-codel	Methylated	53	Female	LGG	6.22213
TCGA.R8.A6YH	NA	NA	G-CIMP-high	IDHmut-non-codel	Mutant	non-codel	IDHmut-non-codel	Unmethylated	NA	NA	LGG	5.31314
TCGA.R8.A73M	Oligodendroglioma	II	Codel	IDHmut-codel	Mutant	codel	IDHmut-codel	Methylated	48	Female	LGG	4.32892
TCGA.RY.A83X	Oligodendroglioma	II	Codel	IDHmut-codel	Mutant	codel	IDHmut-codel	Methylated	NA	NA	LGG	5.16145
TCGA.RY.A83Y	Oligodendroglioma	II	Codel	IDHmut-codel	Mutant	codel	IDHmut-codel	Methylated	NA	NA	LGG	5.8125
TCGA.RY.A83Z	Astrocytoma	III	G-CIMP-low	IDHmut-non-codel	Mutant	non-codel	IDHmut-non-codel	Methylated	NA	NA	LGG	6.95941
TCGA.RY.A840	Oligodendroglioma	III	Codel	IDHmut-codel	Mutant	codel	IDHmut-codel	Methylated	NA	NA	LGG	5.21891
TCGA.RY.A843	Astrocytoma	III	G-CIMP-high	IDHmut-non-codel	Mutant	non-codel	IDHmut-non-codel	Methylated	NA	NA	LGG	5.58853
TCGA.RY.A845	Oligoastrocytoma	II	G-CIMP-high	IDHmut-non-codel	Mutant	non-codel	IDHmut-non-codel	Methylated	NA	NA	LGG	5.28462
TCGA.RY.A847	Oligodendroglioma	II	Codel	IDHmut-codel	Mutant	codel	IDHmut-codel	Methylated	NA	NA	LGG	6.26826
TCGA.S9.A6TS	Astrocytoma	III	G-CIMP-high	IDHmut-non-codel	Mutant	non-codel	IDHmut-non-codel	Methylated	48	Female	LGG	6.59425
TCGA.S9.A6TU	Astrocytoma	II	G-CIMP-high	IDHmut-non-codel	Mutant	non-codel	IDHmut-non-codel	Methylated	38	Male	LGG	6.65037
TCGA.S9.A6TV	Oligoastrocytoma	III	G-CIMP-high	IDHmut-non-codel	Mutant	non-codel	IDHmut-non-codel	Methylated	50	Male	LGG	8.0882
TCGA.S9.A6TW	Oligodendroglioma	III	Codel	IDHmut-codel	Mutant	codel	IDHmut-codel	Methylated	40	Male	LGG	7.07853
TCGA.S9.A6TX	Oligodendroglioma	III	Codel	IDHmut-codel	Mutant	codel	IDHmut-codel	Methylated	46	Male	LGG	5.80233
TCGA.S9.A6TY	Oligodendroglioma	II	Codel	IDHmut-codel	Mutant	codel	IDHmut-codel	Methylated	50	Male	LGG	4.79252
TCGA.S9.A6TZ	Astrocytoma	II	G-CIMP-high	IDHmut-non-codel	Mutant	non-codel	IDHmut-non-codel	Methylated	39	Female	LGG	6.51497
TCGA.S9.A6U0	Astrocytoma	III	Mesenchymal-like	IDHwt	WT	non-codel	IDHwt	Methylated	46	Male	LGG	8.9878
TCGA.S9.A6U1	Astrocytoma	III	G-CIMP-high	IDHmut-non-codel	Mutant	non-codel	IDHmut-non-codel	Methylated	22	Female	LGG	6.05014
TCGA.S9.A6U2	Oligodendroglioma	II	Codel	IDHmut-codel	Mutant	codel	IDHmut-codel	Methylated	48	Female	LGG	5.26156
TCGA.S9.A6U5	Astrocytoma	II	Codel	IDHmut-codel	Mutant	codel	IDHmut-codel	Methylated	33	Male	LGG	6.67508
TCGA.S9.A6U6	Astrocytoma	III	G-CIMP-high	IDHmut-non-codel	Mutant	non-codel	IDHmut-non-codel	Methylated	28	Male	LGG	5.68503
TCGA.S9.A6U8	Astrocytoma	II	G-CIMP-high	IDHmut-non-codel	Mutant	non-codel	IDHmut-non-codel	Methylated	24	Male	LGG	6.45305
TCGA.S9.A6U9	Astrocytoma	III	G-CIMP-high	IDHmut-non-codel	Mutant	non-codel	IDHmut-non-codel	Methylated	36	Male	LGG	7.309
TCGA.S9.A6UA	Astrocytoma	III	PA-like	IDHwt	WT	non-codel	IDHwt	Methylated	66	Male	LGG	8.8446
TCGA.S9.A6UB	Oligodendroglioma	II	Codel	IDHmut-codel	Mutant	codel	IDHmut-codel	Methylated	52	Male	LGG	4.45233
TCGA.S9.A6WD	Oligodendroglioma	III	Codel	IDHmut-codel	Mutant	codel	IDHmut-codel	Methylated	58	Male	LGG	5.3486
TCGA.S9.A6WE	Oligodendroglioma	II	Codel	IDHmut-codel	Mutant	codel	IDHmut-codel	Methylated	34	Male	LGG	5.69343
TCGA.S9.A6WG	Astrocytoma	III	G-CIMP-high	IDHmut-non-codel	Mutant	non-codel	IDHmut-non-codel	Methylated	31	Male	LGG	8.39637
TCGA.S9.A6WH	Oligoastrocytoma	II	Codel	IDHmut-codel	Mutant	codel	IDHmut-codel	Methylated	73	Female	LGG	5.45631
TCGA.S9.A6WI	Oligoastrocytoma	II	G-CIMP-high	IDHmut-non-codel	Mutant	non-codel	IDHmut-non-codel	Methylated	56	Female	LGG	5.22379
TCGA.S9.A6WL	Astrocytoma	III	Codel	IDHmut-codel	Mutant	codel	IDHmut-codel	Methylated	52	Male	LGG	5.918
TCGA.S9.A6WM	Astrocytoma	III	Mesenchymal-like	IDHwt	WT	non-codel	IDHwt	Unmethylated	59	Female	LGG	7.56248
TCGA.S9.A6WN	Astrocytoma	III	Codel	IDHmut-codel	Mutant	codel	IDHmut-codel	Methylated	38	Female	LGG	8.40565
TCGA.S9.A6WO	Astrocytoma	II	G-CIMP-high	IDHmut-non-codel	Mutant	non-codel	IDHmut-non-codel	Methylated	29	Male	LGG	6.49269
TCGA.S9.A6WP	Oligoastrocytoma	III	Codel	IDHmut-codel	Mutant	codel	IDHmut-codel	Methylated	42	Male	LGG	6.55133
TCGA.S9.A6WQ	Oligoastrocytoma	II	G-CIMP-high	IDHmut-non-codel	Mutant	non-codel	IDHmut-non-codel	Methylated	57	Female	LGG	6.83813
TCGA.S9.A7IQ	Oligoastrocytoma	II	Codel	IDHmut-codel	Mutant	codel	IDHmut-codel	Methylated	45	Female	LGG	4.15856
TCGA.S9.A7IS	Astrocytoma	III	G-CIMP-low	IDHmut-non-codel	Mutant	non-codel	IDHmut-non-codel	Methylated	33	Female	LGG	6.34412
TCGA.S9.A7IX	Astrocytoma	III	Mesenchymal-like	IDHwt	WT	non-codel	IDHwt	Unmethylated	57	Male	LGG	8.11931
TCGA.S9.A7IY	Oligoastrocytoma	III	Codel	IDHmut-codel	Mutant	codel	IDHmut-codel	Methylated	39	Male	LGG	6.59771
TCGA.S9.A7IZ	Astrocytoma	III	G-CIMP-high	IDHmut-non-codel	Mutant	non-codel	IDHmut-non-codel	Methylated	48	Female	LGG	6.92279
TCGA.S9.A7J0	Oligodendroglioma	III	G-CIMP-high	IDHmut-non-codel	Mutant	non-codel	IDHmut-non-codel	Methylated	30	Female	LGG	5.2064
TCGA.S9.A7J1	Oligodendroglioma	II	Codel	IDHmut-codel	Mutant	codel	IDHmut-codel	Methylated	43	Male	LGG	5.68944
TCGA.S9.A7J2	Oligodendroglioma	III	Codel	IDHmut-codel	Mutant	codel	IDHmut-codel	Methylated	25	Male	LGG	4.88045
TCGA.S9.A7J3	Oligodendroglioma	III	Codel	IDHmut-codel	Mutant	codel	IDHmut-codel	Methylated	52	Female	LGG	5.77033
TCGA.S9.A7QW	Astrocytoma	III	G-CIMP-high	IDHmut-non-codel	Mutant	non-codel	IDHmut-non-codel	Methylated	54	Female	LGG	4.07915
TCGA.S9.A7QX	Astrocytoma	III	G-CIMP-high	IDHmut-non-codel	Mutant	non-codel	IDHmut-non-codel	Methylated	36	Female	LGG	6.57519
TCGA.S9.A7QY	Oligoastrocytoma	II	Codel	IDHmut-codel	Mutant	codel	IDHmut-codel	Methylated	35	Female	LGG	5.59331
TCGA.S9.A7QZ	Oligodendroglioma	II	Codel	IDHmut-codel	Mutant	codel	IDHmut-codel	Methylated	41	Male	LGG	5.07947
TCGA.S9.A7R1	Oligodendroglioma	II	Codel	IDHmut-codel	Mutant	codel	IDHmut-codel	Methylated	35	Male	LGG	5.26238
TCGA.S9.A7R2	Astrocytoma	III	Mesenchymal-like	IDHwt	WT	non-codel	IDHwt	Unmethylated	69	Male	LGG	7.48746
TCGA.S9.A7R3	Astrocytoma	II	G-CIMP-high	IDHmut-non-codel	Mutant	non-codel	IDHmut-non-codel	Methylated	28	Female	LGG	6.23129
TCGA.S9.A7R4	Astrocytoma	III	G-CIMP-high	IDHmut-non-codel	Mutant	non-codel	IDHmut-non-codel	Methylated	46	Male	LGG	7.30688
TCGA.S9.A7R7	Astrocytoma	II	G-CIMP-high	IDHmut-non-codel	Mutant	non-codel	IDHmut-non-codel	Methylated	27	Male	LGG	7.86037
TCGA.S9.A7R8	Astrocytoma	III	G-CIMP-high	IDHmut-non-codel	Mutant	non-codel	IDHmut-non-codel	Methylated	44	Female	LGG	6.39401
TCGA.S9.A89V	Astrocytoma	III	PA-like	IDHwt	WT	non-codel	IDHwt	Methylated	70	Male	LGG	6.32691
TCGA.S9.A89Z	Astrocytoma	III	G-CIMP-high	IDHmut-non-codel	Mutant	non-codel	IDHmut-non-codel	Methylated	40	Male	LGG	7.67136
TCGA.TM.A7C3	Astrocytoma	III	Classic-like	IDHwt	WT	non-codel	IDHwt	Methylated	43	Female	LGG	6.87233
TCGA.TM.A7C4	Astrocytoma	II	G-CIMP-high	IDHmut-non-codel	Mutant	non-codel	IDHmut-non-codel	Methylated	39	Female	LGG	4.96148
TCGA.TM.A7C5	Oligoastrocytoma	II	Codel	IDHmut-codel	Mutant	codel	IDHmut-codel	Methylated	30	Male	LGG	5.157
TCGA.TM.A7CA	Astrocytoma	II	G-CIMP-high	IDHmut-non-codel	Mutant	non-codel	IDHmut-non-codel	Methylated	44	Male	LGG	5.36888
TCGA.TM.A7CF	Astrocytoma	II	G-CIMP-high	IDHmut-non-codel	Mutant	non-codel	IDHmut-non-codel	Methylated	41	Female	LGG	3.72205
TCGA.TM.A84B	Astrocytoma	III	Mesenchymal-like	IDHwt	WT	non-codel	IDHwt	Unmethylated	40	Male	LGG	8.34615
TCGA.TM.A84C	Astrocytoma	II	PA-like	IDHwt	WT	non-codel	IDHwt	Unmethylated	32	Male	LGG	6.75078
TCGA.TM.A84F	Astrocytoma	III	G-CIMP-high	IDHmut-non-codel	Mutant	non-codel	IDHmut-non-codel	Methylated	48	Male	LGG	8.34925
TCGA.TM.A84G	Oligodendroglioma	III	Codel	IDHmut-codel	Mutant	codel	IDHmut-codel	Methylated	54	Female	LGG	4.77632
TCGA.TM.A84H	Oligoastrocytoma	III	G-CIMP-high	IDHmut-non-codel	Mutant	non-codel	IDHmut-non-codel	Methylated	44	Female	LGG	5.24258
TCGA.TM.A84I	Astrocytoma	III	G-CIMP-low	IDHmut-non-codel	Mutant	non-codel	IDHmut-non-codel	Methylated	30	Male	LGG	5.93658
TCGA.TM.A84J	Oligodendroglioma	III	PA-like	IDHwt	WT	non-codel	IDHwt	Unmethylated	63	Male	LGG	6.20799
TCGA.TM.A84L	Oligoastrocytoma	II	G-CIMP-high	IDHmut-non-codel	Mutant	non-codel	IDHmut-non-codel	Methylated	31	Male	LGG	6.47072
TCGA.TM.A84M	Oligodendroglioma	III	Codel	IDHmut-codel	Mutant	codel	IDHmut-codel	Methylated	40	Male	LGG	4.19303
TCGA.TM.A84O	Oligodendroglioma	III	Codel	IDHmut-codel	Mutant	codel	IDHmut-codel	Methylated	61	Female	LGG	6.25163
TCGA.TM.A84Q	Astrocytoma	II	G-CIMP-high	IDHmut-non-codel	Mutant	non-codel	IDHmut-non-codel	Methylated	31	Male	LGG	7.08069
TCGA.TM.A84R	Oligodendroglioma	II	Codel	IDHmut-codel	Mutant	codel	IDHmut-codel	Methylated	46	Male	LGG	5.12772
TCGA.TM.A84S	Oligodendroglioma	III	Codel	IDHmut-codel	Mutant	codel	IDHmut-codel	Methylated	36	Male	LGG	5.8257
TCGA.TM.A84T	Oligoastrocytoma	II	G-CIMP-high	IDHmut-non-codel	Mutant	non-codel	IDHmut-non-codel	Methylated	19	Male	LGG	6.08157
TCGA.TQ.A7RF	Oligodendroglioma	NA	G-CIMP-high	IDHmut-non-codel	Mutant	non-codel	IDHmut-non-codel	Unmethylated	NA	NA	LGG	5.93001
TCGA.TQ.A7RG	Oligoastrocytoma	NA	Codel	IDHmut-codel	Mutant	codel	IDHmut-codel	Methylated	NA	NA	LGG	5.73167
TCGA.TQ.A7RH	Oligoastrocytoma	II	G-CIMP-high	IDHmut-non-codel	Mutant	non-codel	IDHmut-non-codel	Methylated	NA	NA	LGG	6.72415
TCGA.TQ.A7RI	Oligodendroglioma	NA	Codel	IDHmut-codel	Mutant	codel	IDHmut-codel	Methylated	NA	NA	LGG	5.20145
TCGA.TQ.A7RJ	Oligoastrocytoma	NA	G-CIMP-high	IDHmut-non-codel	Mutant	non-codel	IDHmut-non-codel	Methylated	NA	NA	LGG	6.12535
TCGA.TQ.A7RK	Oligoastrocytoma	NA	G-CIMP-high	IDHmut-non-codel	Mutant	non-codel	IDHmut-non-codel	Methylated	NA	NA	LGG	5.28772
TCGA.TQ.A7RM	Oligoastrocytoma	NA	G-CIMP-high	IDHmut-non-codel	Mutant	non-codel	IDHmut-non-codel	Methylated	NA	NA	LGG	4.73789
TCGA.TQ.A7RN	Oligodendroglioma	NA	Codel	IDHmut-codel	Mutant	codel	IDHmut-codel	Methylated	NA	NA	LGG	4.80064
TCGA.TQ.A7RO	Oligoastrocytoma	NA	Codel	IDHmut-codel	Mutant	codel	IDHmut-codel	Methylated	NA	NA	LGG	5.82295
TCGA.TQ.A7RP	Oligoastrocytoma	NA	Mesenchymal-like	IDHwt	WT	non-codel	IDHwt	Methylated	NA	NA	LGG	6.41095
TCGA.TQ.A7RQ	Oligodendroglioma	NA	Codel	IDHmut-codel	Mutant	codel	IDHmut-codel	Methylated	NA	NA	LGG	4.60715
TCGA.TQ.A7RR	Oligoastrocytoma	NA	G-CIMP-high	IDHmut-non-codel	Mutant	non-codel	IDHmut-non-codel	Unmethylated	NA	NA	LGG	5.99568
TCGA.TQ.A7RS	Oligodendroglioma	NA	Codel	IDHmut-codel	Mutant	codel	IDHmut-codel	Methylated	NA	NA	LGG	4.6069
TCGA.TQ.A7RU	Oligodendroglioma	NA	Codel	IDHmut-codel	Mutant	codel	IDHmut-codel	Methylated	NA	NA	LGG	5.02536
TCGA.TQ.A7RV	Astrocytoma	NA	G-CIMP-high	IDHmut-non-codel	Mutant	non-codel	IDHmut-non-codel	Methylated	NA	NA	LGG	5.25943
TCGA.TQ.A7RW	Oligodendroglioma	II	G-CIMP-high	IDHmut-non-codel	Mutant	non-codel	IDHmut-non-codel	Methylated	NA	NA	LGG	7.16347
TCGA.TQ.A8XE	Oligodendroglioma	NA	G-CIMP-high	IDHmut-non-codel	Mutant	non-codel	IDHmut-non-codel	Methylated	NA	NA	LGG	5.63076
TCGA.VM.A8C8	Oligodendroglioma	II	G-CIMP-high	IDHmut-non-codel	Mutant	non-codel	IDHmut-non-codel	Unmethylated	50	Female	LGG	6.95522
TCGA.VM.A8C9	Astrocytoma	II	PA-like	IDHwt	WT	non-codel	IDHwt	Unmethylated	37	Female	LGG	7.45094
TCGA.VM.A8CA	Oligodendroglioma	II	Codel	IDHmut-non-codel	Mutant	non-codel	IDHmut-non-codel	Methylated	54	Male	LGG	7.05167
TCGA.VM.A8CB	Oligodendroglioma	III	Codel	IDHmut-codel	Mutant	codel	IDHmut-codel	Methylated	33	Male	LGG	4.96852
TCGA.VM.A8CD	Astrocytoma	III	Mesenchymal-like	IDHwt	WT	non-codel	IDHwt	Unmethylated	58	Male	LGG	8.45176
TCGA.VM.A8CE	Oligodendroglioma	II	Codel	IDHmut-codel	Mutant	codel	IDHmut-codel	Methylated	25	Male	LGG	5.70435
TCGA.VM.A8CF	Astrocytoma	NA	G-CIMP-high	IDHmut-non-codel	Mutant	non-codel	IDHmut-non-codel	Methylated	NA	NA	LGG	7.49392
TCGA.VM.A8CH	Astrocytoma	II	G-CIMP-high	IDHmut-non-codel	Mutant	non-codel	IDHmut-non-codel	Unmethylated	24	Female	LGG	6.77999
TCGA.VV.A829	Oligoastrocytoma	III	Codel	IDHmut-codel	Mutant	codel	IDHmut-codel	Methylated	44	Male	LGG	6.69091
TCGA.VV.A86M	Astrocytoma	III	G-CIMP-high	IDHmut-non-codel	Mutant	non-codel	IDHmut-non-codel	Methylated	36	Female	LGG	6.39584
TCGA.VW.A7QS	Oligodendroglioma	III	Codel	IDHmut-codel	Mutant	codel	IDHmut-codel	Methylated	35	Female	LGG	5.43559
TCGA.VW.A8FI	Astrocytoma	III	Classic-like	IDHwt	WT	non-codel	IDHwt	Unmethylated	66	Male	LGG	7.97381
TCGA.W9.A837	Oligodendroglioma	II	Codel	IDHmut-codel	Mutant	codel	IDHmut-codel	Methylated	47	Male	LGG	4.23484
TCGA.WH.A86K	Astrocytoma	II	G-CIMP-high	IDHmut-non-codel	Mutant	non-codel	IDHmut-non-codel	Methylated	65	Male	LGG	6.42352
TCGA.WY.A858	Astrocytoma	III	G-CIMP-high	IDHmut-non-codel	Mutant	non-codel	IDHmut-non-codel	Methylated	32	Female	LGG	7.51022
TCGA.WY.A859	Astrocytoma	II	G-CIMP-high	IDHmut-non-codel	Mutant	non-codel	IDHmut-non-codel	Methylated	NA	NA	LGG	4.7194
TCGA.WY.A85A	Astrocytoma	II	G-CIMP-high	IDHmut-non-codel	Mutant	non-codel	IDHmut-non-codel	Methylated	NA	NA	LGG	5.46959
TCGA.WY.A85B	Astrocytoma	II	G-CIMP-high	IDHmut-non-codel	Mutant	non-codel	IDHmut-non-codel	Methylated	NA	NA	LGG	6.95413
TCGA.WY.A85C	Astrocytoma	II	G-CIMP-high	IDHmut-non-codel	Mutant	non-codel	IDHmut-non-codel	Methylated	NA	NA	LGG	6.32534
TCGA.WY.A85D	Oligoastrocytoma	II	G-CIMP-high	IDHmut-non-codel	Mutant	non-codel	IDHmut-non-codel	Unmethylated	NA	NA	LGG	5.91085
TCGA.WY.A85E	Oligoastrocytoma	II	G-CIMP-high	IDHmut-non-codel	Mutant	non-codel	IDHmut-non-codel	Methylated	NA	NA	LGG	5.18653

## Sheet: Fig6 J-P
CGGA.ID	PRS.type	Histology	Grade	Gender	OS	Censor	Age	IDH.mutation.status	1p19q.codel.status	Expression
CGGA_1001	Primary	GBM	WHO IV	Male	3817	0	11	Wildtype	Non-codel	74.99
CGGA_1006	Primary	AA	WHO III	Male	254	1	42	Wildtype	Non-codel	13.8
CGGA_1007	Primary	GBM	WHO IV	Female	345	1	57	Wildtype	Non-codel	16.62
CGGA_1011	Primary	GBM	WHO IV	Female	109	1	46	Wildtype	Non-codel	30.89
CGGA_1015	Primary	GBM	WHO IV	Male	164	1	62	Wildtype	Non-codel	59
CGGA_1019	Recurrent	rGBM	WHO IV	Male	212	1	60	Wildtype	Non-codel	28.91
CGGA_1022	Recurrent	rA	WHO II	Female	518	0	62	Wildtype	Non-codel	39.6
CGGA_1023	Primary	GBM	WHO IV	Female	681	1	56	Wildtype	Non-codel	13.31
CGGA_1024	Primary	GBM	WHO IV	Male	3074	1	64	Wildtype	Non-codel	8.32
CGGA_1026	Primary	GBM	WHO IV	Male	1570	1	57	Wildtype	Non-codel	16.45
CGGA_1034	Primary	AA	WHO III	Male	753	1	23	Wildtype	Non-codel	35.36
CGGA_1035	Primary	GBM	WHO IV	Female	567	1	60	Wildtype	Non-codel	74.03
CGGA_1039	Primary	GBM	WHO IV	Male	727	1	40	Wildtype	Non-codel	9.4
CGGA_1045	Primary	GBM	WHO IV	Male	348	1	79	Wildtype	Non-codel	29.49
CGGA_1049	Primary	GBM	WHO IV	Male	809	1	58	Wildtype	Non-codel	30.07
CGGA_1052	Primary	O	WHO II	Male	NA	NA	41	Mutant	Codel	5.3
CGGA_1072	Primary	GBM	WHO IV	Male	1090	1	26	Wildtype	Non-codel	12.2
CGGA_1077	Primary	GBM	WHO IV	Male	591	1	47	Wildtype	Non-codel	28.69
CGGA_1078	Recurrent	rGBM	WHO IV	Female	315	1	61	Wildtype	Non-codel	26.04
CGGA_1079	Primary	AA	WHO III	Male	471	1	38	Wildtype	Non-codel	18.46
CGGA_1081	Recurrent	rAA	WHO III	Female	216	1	30	Wildtype	Non-codel	11.42
CGGA_1083	Primary	GBM	WHO IV	Male	450	1	59	Wildtype	Non-codel	50.97
CGGA_1091	Primary	GBM	WHO IV	Female	1116	1	51	Wildtype	Non-codel	38.79
CGGA_1109	Primary	GBM	WHO IV	Male	1348	1	42	Wildtype	Non-codel	5.24
CGGA_1124	Primary	GBM	WHO IV	Male	484	1	47	Wildtype	Non-codel	52.18
CGGA_1139	Primary	GBM	WHO IV	Female	1196	1	53	Wildtype	Non-codel	16.77
CGGA_1140	Recurrent	rAA	WHO III	Female	921	1	49	Wildtype	Non-codel	2.99
CGGA_1145	Recurrent	rAA	WHO III	Male	239	1	41	Wildtype	Non-codel	38.72
CGGA_1171	Primary	GBM	WHO IV	Male	412	1	40	Wildtype	Non-codel	47.74
CGGA_1177	Recurrent	rGBM	WHO IV	Male	449	1	40	Wildtype	Non-codel	80.75
CGGA_1180	Primary	GBM	WHO IV	Female	1226	0	48	Wildtype	Non-codel	35.32
CGGA_1188	Secondary	sGBM	WHO IV	Female	256	1	30	Mutant	Non-codel	19.95
CGGA_1214	Primary	GBM	WHO IV	Female	604	1	49	Wildtype	Non-codel	16.5
CGGA_1216	Primary	GBM	WHO IV	Male	312	1	44	Wildtype	Non-codel	14.78
CGGA_1218	Secondary	sGBM	WHO IV	Male	286	1	53	Wildtype	Non-codel	20.78
CGGA_1224	Primary	GBM	WHO IV	Male	271	1	57	Wildtype	Non-codel	65.35
CGGA_1234	Primary	GBM	WHO IV	Male	705	1	32	Wildtype	Non-codel	27.23
CGGA_1237	Primary	GBM	WHO IV	Male	296	1	62	Wildtype	Non-codel	22.42
CGGA_1240	Primary	GBM	WHO IV	Male	19	1	33	Wildtype	Non-codel	23.73
CGGA_1251	Primary	GBM	WHO IV	Female	272	1	42	Wildtype	Non-codel	6.8
CGGA_1258	Primary	GBM	WHO IV	Male	114	1	42	Wildtype	Non-codel	25.44
CGGA_1263	Primary	AA	WHO III	Male	772	1	50	Wildtype	Non-codel	5.9
CGGA_1270	Primary	GBM	WHO IV	Female	188	1	60	Wildtype	Non-codel	28.76
CGGA_1271	Recurrent	rGBM	WHO IV	Male	523	1	17	Wildtype	Non-codel	19.24
CGGA_1272	Secondary	sGBM	WHO IV	Male	124	1	32	Mutant	Non-codel	15.34
CGGA_1280	Primary	AA	WHO III	Male	447	1	74	Wildtype	Non-codel	9.15
CGGA_1281	Primary	AA	WHO III	Male	2909	0	45	Wildtype	Codel	2.81
CGGA_1283	Secondary	sGBM	WHO IV	Male	20	1	17	Wildtype	Non-codel	9.39
CGGA_1284	Primary	AA	WHO III	Male	97	1	73	Wildtype	Non-codel	36.36
CGGA_1285	Recurrent	rGBM	WHO IV	Female	79	1	58	Wildtype	Non-codel	33.26
CGGA_1292	Primary	AA	WHO III	Male	2901	0	17	Wildtype	Non-codel	4.92
CGGA_1299	Primary	GBM	WHO IV	Male	550	1	54	Wildtype	Non-codel	23.65
CGGA_1301	Secondary	sGBM	WHO IV	Male	239	1	48	Wildtype	Non-codel	16.39
CGGA_1313	Primary	GBM	WHO IV	Male	379	1	42	Wildtype	Non-codel	23.34
CGGA_1320	Primary	GBM	WHO IV	Male	59	1	19	Wildtype	Non-codel	13.68
CGGA_1332	Primary	GBM	WHO IV	Female	510	0	55	Wildtype	Non-codel	7.65
CGGA_1338	Primary	GBM	WHO IV	Female	1122	1	61	Wildtype	Non-codel	40.33
CGGA_1340	Primary	AA	WHO III	Male	1109	1	35	Wildtype	Non-codel	7.37
CGGA_1342	Primary	GBM	WHO IV	Male	186	1	47	Wildtype	Non-codel	72.65
CGGA_1343	Recurrent	rGBM	WHO IV	Male	94	1	34	Wildtype	Non-codel	34.88
CGGA_1346	Secondary	sGBM	WHO IV	Female	284	1	57	Wildtype	Non-codel	15.86
CGGA_1370	Recurrent	rGBM	WHO IV	Male	325	0	43	Wildtype	Non-codel	5.16
CGGA_1393	Secondary	sGBM	WHO IV	Male	275	1	41	Wildtype	Non-codel	24.83
CGGA_1408	Primary	AA	WHO III	Female	1362	1	64	Wildtype	Non-codel	22.23
CGGA_1411	Recurrent	rAA	WHO III	Female	329	1	40	Wildtype	Non-codel	24.2
CGGA_235	Primary	O	WHO II	Male	2340	1	24	Mutant	Codel	2.14
CGGA_269	Primary	A	WHO II	Female	2932	0	45	Wildtype	Non-codel	15.21
CGGA_272	Secondary	sGBM	WHO IV	Male	217	1	51	Wildtype	Non-codel	26.26
CGGA_274	Primary	GBM	WHO IV	Female	610	0	55	Wildtype	Non-codel	27.1
CGGA_276	Primary	O	WHO II	Male	529	0	44	Mutant	Non-codel	4.48
CGGA_309	NA	NA	NA	Male	139	1	44	Wildtype	NA	19.24
CGGA_318	Secondary	sGBM	WHO IV	Female	222	1	40	Wildtype	Non-codel	69.59
CGGA_323	Primary	O	WHO II	Female	4338	0	48	Wildtype	Non-codel	3.79
CGGA_330	Primary	AA	WHO III	Male	1121	1	45	Wildtype	Non-codel	29.97
CGGA_413	Primary	GBM	WHO IV	Male	183	0	54	Wildtype	Non-codel	24.84
CGGA_426	Primary	AA	WHO III	Male	1560	1	50	Wildtype	Non-codel	37.03
CGGA_448	Primary	AA	WHO III	Male	354	1	64	Wildtype	Non-codel	35.76
CGGA_483	Primary	GBM	WHO IV	Female	277	1	59	Wildtype	Non-codel	44.4
CGGA_488	Primary	AA	WHO III	Male	435	1	23	Wildtype	Non-codel	4.32
CGGA_493	Primary	A	WHO II	Female	2382	1	32	Mutant	Non-codel	2.32
CGGA_494	Primary	GBM	WHO IV	Female	4435	0	58	Wildtype	Non-codel	2.87
CGGA_495	NA	NA	NA	Male	295	1	53	Wildtype	NA	26.97
CGGA_499	Primary	GBM	WHO IV	Male	122	1	51	Wildtype	Non-codel	9.5
CGGA_525	Primary	GBM	WHO IV	Male	138	1	61	Wildtype	Non-codel	42.62
CGGA_541	Primary	A	WHO II	Female	4376	0	36	Wildtype	Non-codel	3.68
CGGA_564	Primary	AA	WHO III	Male	679	1	47	Wildtype	Non-codel	20.21
CGGA_565	Primary	AA	WHO III	Male	3605	0	51	Wildtype	Non-codel	3.51
CGGA_578	Primary	AA	WHO III	Female	362	1	61	Wildtype	Non-codel	12.67
CGGA_599	Primary	AO	WHO III	Female	418	1	66	Wildtype	Non-codel	4.34
CGGA_604	Primary	GBM	WHO IV	Male	381	1	46	Wildtype	Non-codel	41.32
CGGA_616	Primary	AA	WHO III	Male	952	1	43	Wildtype	Non-codel	39.15
CGGA_624	Recurrent	rGBM	WHO IV	Female	122	1	50	Wildtype	Non-codel	35.18
CGGA_630	Recurrent	rO	WHO III	Male	4300	0	43	Mutant	Codel	3.23
CGGA_633	Primary	O	WHO II	Female	1812	1	56	Wildtype	Non-codel	11.83
CGGA_638	Primary	O	WHO II	Male	2386	0	42	Mutant	Codel	6.05
CGGA_643	Primary	AA	WHO III	Male	331	1	56	Wildtype	Non-codel	11.64
CGGA_658	Primary	GBM	WHO IV	Male	372	1	55	Wildtype	Non-codel	20.9
CGGA_659	Primary	O	WHO II	Female	730	0	50	Wildtype	Non-codel	3.62
CGGA_661	Primary	AA	WHO III	Male	NA	1	42	Wildtype	Non-codel	51.43
CGGA_669	Recurrent	rGBM	WHO IV	Female	607	1	56	Wildtype	Codel	1.9
CGGA_676	Primary	GBM	WHO IV	Male	376	1	60	Wildtype	Non-codel	17.08
CGGA_678	Recurrent	rAA	WHO III	Male	386	1	56	Wildtype	Non-codel	24.88
CGGA_679	Primary	GBM	WHO IV	Female	263	1	63	Wildtype	Non-codel	20.91
CGGA_680	Primary	GBM	WHO IV	Male	2373	1	44	Wildtype	Non-codel	8.7
CGGA_681	NA	NA	NA	Male	110	1	42	Wildtype	NA	15.45
CGGA_700	Primary	GBM	WHO IV	Female	170	0	24	Mutant	Non-codel	4.09
CGGA_727	Primary	AA	WHO III	Male	1023	1	45	Wildtype	Non-codel	13.79
CGGA_731	Primary	GBM	WHO IV	Male	503	1	50	Wildtype	Non-codel	23.72
CGGA_732	Primary	AA	WHO III	Female	NA	NA	35	Wildtype	Non-codel	16.61
CGGA_766	Primary	O	WHO II	Male	4103	0	32	Mutant	Codel	3.36
CGGA_773	Secondary	sGBM	WHO IV	Female	443	1	51	Mutant	Non-codel	5.16
CGGA_782	Primary	GBM	WHO IV	Male	289	1	60	Wildtype	Non-codel	28.13
CGGA_789	Primary	GBM	WHO IV	Male	345	1	50	Wildtype	Non-codel	39.49
CGGA_791	Primary	AA	WHO III	Male	252	1	55	Wildtype	Non-codel	10.45
CGGA_796	Primary	A	WHO II	Male	559	0	60	Wildtype	Non-codel	6.7
CGGA_802	Primary	GBM	WHO IV	Male	681	1	42	Wildtype	Non-codel	22.08
CGGA_804	Primary	GBM	WHO IV	Female	614	0	53	Wildtype	Non-codel	10.09
CGGA_807	Primary	A	WHO II	Male	4040	0	42	Wildtype	Non-codel	1.55
CGGA_808	Primary	GBM	WHO IV	Male	1167	0	38	Wildtype	Non-codel	11
CGGA_837	Primary	GBM	WHO IV	Male	432	1	57	Wildtype	Non-codel	27.04
CGGA_842	Primary	GBM	WHO IV	Female	204	1	63	Wildtype	Non-codel	58.05
CGGA_848	Primary	GBM	WHO IV	Female	239	0	54	Wildtype	Non-codel	25.01
CGGA_850	Primary	GBM	WHO IV	Female	564	0	52	Wildtype	Non-codel	22.42
CGGA_859	Primary	GBM	WHO IV	Male	387	1	56	Wildtype	Non-codel	37.53
CGGA_871	Primary	O	WHO II	Male	3964	0	37	Mutant	Codel	5.54
CGGA_876	Primary	GBM	WHO IV	Female	159	1	60	Wildtype	Non-codel	51.08
CGGA_878	Primary	GBM	WHO IV	Male	863	1	42	Wildtype	Non-codel	31.42
CGGA_902	Primary	GBM	WHO IV	Male	193	1	54	Wildtype	Non-codel	19.55
CGGA_D02	Recurrent	rGBM	WHO IV	Male	484	1	44	Wildtype	Non-codel	31.83
CGGA_D03	Primary	GBM	WHO IV	Male	423	1	44	Wildtype	Non-codel	22.34
CGGA_D06	Recurrent	rAA	WHO III	Female	NA	1	49	Wildtype	Codel	5.79
CGGA_D09	Primary	GBM	WHO IV	Male	233	1	57	Wildtype	Non-codel	11.52
CGGA_D11	Primary	AA	WHO III	Female	827	1	53	Wildtype	Non-codel	27.93
CGGA_D16	Primary	AA	WHO III	Female	261	1	59	Wildtype	Non-codel	33.17
CGGA_D18	Primary	AA	WHO III	Male	NA	NA	20	Wildtype	Non-codel	13.04
CGGA_D26	Recurrent	rGBM	WHO IV	Male	263	1	55	Wildtype	Non-codel	29.07
CGGA_D32	Recurrent	rGBM	WHO IV	Male	358	1	61	Wildtype	Non-codel	29.79
CGGA_D35	Primary	GBM	WHO IV	Female	661	1	68	Wildtype	Non-codel	33.44
CGGA_D36	Recurrent	rGBM	WHO IV	Male	34	1	58	Wildtype	Non-codel	46.74
CGGA_D37	Primary	GBM	WHO IV	Male	965	1	55	Wildtype	Non-codel	52.95
CGGA_D44	Primary	AA	WHO III	Female	313	1	18	Wildtype	Non-codel	10.05
CGGA_D51	Recurrent	rGBM	WHO IV	Female	135	1	60	Wildtype	Non-codel	23.72
CGGA_D57	Primary	GBM	WHO IV	Male	766	1	40	Wildtype	Non-codel	17.86
CGGA_D58	Recurrent	rAA	WHO III	Male	181	1	24	Wildtype	Codel	5.25
CGGA_342	Primary	GBM	WHO IV	Female	500	1	49	Wildtype	NA	22.99
CGGA_719	Secondary	sGBM	WHO IV	Male	101	1	51	Mutant	NA	14.02
CGGA_J030	Primary	O	WHO II	Male	3389	0	38	Mutant	Codel	1.78
CGGA_J130	Recurrent	rA	WHO II	Male	3116	0	40	Wildtype	Non-codel	4.93
CGGA_1005	Primary	A	WHO II	Female	3815	0	41	Mutant	Non-codel	1.51
CGGA_1013	Primary	A	WHO II	Female	1725	1	38	Mutant	Non-codel	3.78
CGGA_1020	Primary	A	WHO II	Female	1120	1	38	Mutant	Non-codel	6.81
CGGA_1027	Primary	AO	WHO III	Male	2688	0	37	Mutant	Codel	8.92
CGGA_1031	Primary	A	WHO II	Female	2457	1	31	Mutant	Non-codel	3.95
CGGA_1046	Primary	A	WHO II	Male	3559	0	21	NA	NA	2.44
CGGA_1050	Primary	O	WHO II	Male	NA	0	39	Mutant	Codel	2.63
CGGA_1060	Recurrent	rGBM	WHO IV	Male	227	1	42	Mutant	Non-codel	3.45
CGGA_1061	Recurrent	rAA	WHO III	Female	532	1	43	Mutant	Non-codel	2.4
CGGA_1068	Secondary	sGBM	WHO IV	Male	68	1	29	Mutant	Non-codel	21.83
CGGA_1094	Recurrent	rAA	WHO III	Female	252	1	40	Mutant	Non-codel	6.94
CGGA_1105	Secondary	sGBM	WHO IV	Male	609	1	29	Mutant	Non-codel	17.01
CGGA_1113	Primary	AO	WHO III	Male	1265	1	34	Mutant	Codel	7.36
CGGA_1129	Secondary	sGBM	WHO IV	Male	168	1	34	Mutant	Non-codel	4.94
CGGA_1136	Secondary	sGBM	WHO IV	Female	236	1	38	Mutant	Non-codel	14.3
CGGA_1146	Primary	AA	WHO III	Male	2498	0	35	Mutant	Non-codel	9.98
CGGA_1160	Primary	AA	WHO III	Female	426	1	43	Mutant	Non-codel	21.61
CGGA_1170	Secondary	sGBM	WHO IV	Male	346	1	25	Mutant	Non-codel	6.83
CGGA_1175	Secondary	sGBM	WHO IV	Female	441	1	36	Mutant	Non-codel	9.53
CGGA_1189	Primary	AO	WHO III	Female	3082	0	34	Mutant	Codel	2.13
CGGA_1190	Primary	AA	WHO III	Female	3082	0	45	Mutant	Non-codel	7.35
CGGA_1215	Recurrent	rAA	WHO III	Male	29	1	37	Mutant	Non-codel	9.51
CGGA_1219	Primary	GBM	WHO IV	Female	2120	1	57	Mutant	Non-codel	6.56
CGGA_1227	Recurrent	rGBM	WHO IV	Female	1197	1	46	Wildtype	Non-codel	10.23
CGGA_1231	Recurrent	rAA	WHO III	Female	2279	1	31	Wildtype	Non-codel	35.17
CGGA_1287	Primary	GBM	WHO IV	Male	533	1	29	Mutant	Non-codel	6.74
CGGA_1307	Primary	AA	WHO III	Female	965	0	25	Mutant	Non-codel	18.45
CGGA_1314	Primary	GBM	WHO IV	Female	172	1	27	Mutant	Non-codel	12.22
CGGA_1322	Primary	AA	WHO III	Male	253	1	10	Mutant	Non-codel	3.68
CGGA_1324	Secondary	sGBM	WHO IV	Male	848	1	42	Mutant	Codel	5.55
CGGA_1329	Recurrent	rAA	WHO III	Female	326	1	43	Mutant	Non-codel	7.27
CGGA_1330	Primary	A	WHO II	Male	2846	0	47	Mutant	Non-codel	8.35
CGGA_1374	Recurrent	rAA	WHO III	Male	141	1	22	Mutant	Non-codel	8.8
CGGA_1375	Secondary	sGBM	WHO IV	Female	92	1	50	Mutant	Non-codel	3.55
CGGA_1381	Recurrent	rGBM	WHO IV	Female	46	1	36	Mutant	Non-codel	7.11
CGGA_1384	Primary	GBM	WHO IV	Female	191	1	39	Mutant	Non-codel	6.9
CGGA_1388	Recurrent	rAA	WHO III	Male	485	1	37	Mutant	Non-codel	15.16
CGGA_1394	Recurrent	rGBM	WHO IV	Male	139	1	37	Mutant	Non-codel	3.61
CGGA_1406	Primary	A	WHO II	Male	2154	1	34	Mutant	Non-codel	18.88
CGGA_1409	Primary	GBM	WHO IV	Female	2727	0	24	Mutant	Non-codel	3.2
CGGA_1412	Secondary	sGBM	WHO IV	Female	296	1	48	Mutant	Codel	8.47
CGGA_171	Primary	O	WHO II	Female	NA	NA	37	Mutant	Codel	5.33
CGGA_236	Primary	O	WHO II	Male	706	0	47	Mutant	Codel	5.11
CGGA_241	Primary	A	WHO II	Male	4809	0	34	Mutant	Non-codel	5.08
CGGA_245	Recurrent	rAA	WHO III	Female	318	1	39	Mutant	Non-codel	21.24
CGGA_251	Primary	A	WHO II	Male	1299	0	45	Mutant	Non-codel	5.35
CGGA_252	Primary	A	WHO II	Female	165	0	24	Mutant	Non-codel	2.84
CGGA_254	Primary	O	WHO II	Male	4793	0	38	Mutant	Codel	1.66
CGGA_256	Primary	A	WHO II	Male	158	0	39	Mutant	Non-codel	5.76
CGGA_261	Primary	A	WHO II	Male	4130	0	27	Mutant	Non-codel	1.84
CGGA_267	Primary	A	WHO II	Male	1374	1	36	Mutant	Non-codel	1.19
CGGA_273	Primary	A	WHO II	Female	2635	1	35	Mutant	Non-codel	7.94
CGGA_283	Primary	O	WHO II	Female	3470	1	47	Mutant	Codel	4.64
CGGA_300	Primary	A	WHO II	Female	2199	1	35	Mutant	Non-codel	3.57
CGGA_314	Recurrent	rO	WHO III	Male	2568	1	39	Mutant	Codel	4.48
CGGA_333	Primary	A	WHO II	Male	1783	0	40	Mutant	Non-codel	8.69
CGGA_337	Primary	AA	WHO III	Female	1008	1	50	Mutant	Non-codel	8.18
CGGA_374	Secondary	sGBM	WHO IV	Male	493	1	37	Mutant	Non-codel	5.64
CGGA_400	Recurrent	rAA	WHO III	Female	1321	1	38	Mutant	Non-codel	10.51
CGGA_431	Recurrent	rO	WHO III	Male	4515	0	41	Mutant	Codel	3.98
CGGA_446	Primary	O	WHO II	Female	4508	0	35	Mutant	Codel	2.84
CGGA_458	Recurrent	rA	WHO II	Male	419	1	51	Mutant	Non-codel	3.89
CGGA_479	Primary	O	WHO II	Female	4445	0	36	Mutant	Codel	5.58
CGGA_485	Primary	O	WHO II	Male	2437	0	31	Mutant	Codel	4.05
CGGA_490	Primary	AO	WHO III	Female	3804	0	37	Mutant	Codel	2.32
CGGA_491	Primary	GBM	WHO IV	Female	1074	1	36	Mutant	Non-codel	3.66
CGGA_501	Primary	O	WHO II	Male	4427	0	40	Mutant	Codel	4.42
CGGA_502	Primary	A	WHO II	Male	4414	0	39	Mutant	Non-codel	4.39
CGGA_510	Primary	AO	WHO III	Male	4403	0	42	Mutant	Codel	4.31
CGGA_538	Primary	O	WHO II	Female	NA	NA	43	Mutant	Codel	4.33
CGGA_543	Primary	O	WHO II	Male	4371	0	43	Mutant	Codel	3.21
CGGA_545	Recurrent	rGBM	WHO IV	Female	555	1	38	Mutant	Non-codel	22.55
CGGA_551	Primary	O	WHO II	Male	4363	0	44	Mutant	Codel	2.55
CGGA_560	Primary	AA	WHO III	Male	4354	0	43	Mutant	Non-codel	6.51
CGGA_580	Primary	A	WHO II	Male	1394	1	43	Mutant	Non-codel	5.09
CGGA_591	Primary	AA	WHO III	Female	1654	1	50	Mutant	Non-codel	4.67
CGGA_598	Primary	AO	WHO III	Female	3677	1	61	Mutant	Codel	2.59
CGGA_601	Primary	A	WHO II	Male	1133	1	36	Mutant	Non-codel	4.81
CGGA_603	Recurrent	rAA	WHO III	Male	168	0	32	Mutant	Non-codel	15.88
CGGA_605	Recurrent	rA	WHO III	Male	4300	0	43	Mutant	Non-codel	30
CGGA_607	Primary	A	WHO II	Male	1389	0	25	Mutant	Non-codel	5.75
CGGA_632	Primary	A	WHO II	Female	576	1	29	Mutant	Non-codel	6.21
CGGA_635	Primary	O	WHO II	Male	4263	0	45	Mutant	Codel	4.63
CGGA_641	Primary	AO	WHO III	Female	3411	1	51	Mutant	Codel	3.34
CGGA_642	Primary	A	WHO II	Male	4249	0	29	Mutant	Non-codel	1.63
CGGA_655	Primary	O	WHO II	Male	4231	0	35	Mutant	Codel	4.17
CGGA_662	Primary	O	WHO II	Female	284	1	59	Mutant	Codel	3.56
CGGA_666	Primary	O	WHO II	Female	2499	1	45	Mutant	Codel	1.59
CGGA_671	Primary	O	WHO II	Female	4215	0	36	Mutant	Codel	3.11
CGGA_675	Primary	O	WHO II	Female	4210	0	23	Mutant	Codel	3.79
CGGA_685	Primary	A	WHO II	Female	3239	1	20	Mutant	Non-codel	3.55
CGGA_689	Primary	O	WHO II	Female	4194	0	36	Mutant	Codel	5.07
CGGA_694	Recurrent	rA	WHO II	Male	1194	1	34	Mutant	Non-codel	10.88
CGGA_698	Primary	A	WHO II	Female	1851	1	61	Mutant	Non-codel	4.3
CGGA_704	Primary	A	WHO II	Male	2572	1	36	Mutant	Non-codel	6.54
CGGA_710	Primary	GBM	WHO IV	Male	660	1	41	Mutant	Non-codel	17.86
CGGA_715	Primary	O	WHO II	Male	3429	0	43	Mutant	Codel	1.84
CGGA_725	Primary	O	WHO II	Male	4147	0	58	Mutant	Codel	1.83
CGGA_747	Primary	GBM	WHO IV	Male	970	1	29	Mutant	Non-codel	4.27
CGGA_752	Primary	O	WHO II	Male	3680	0	39	Mutant	Codel	6.39
CGGA_757	Primary	A	WHO II	Male	1047	1	45	Mutant	Non-codel	4.76
CGGA_760	Primary	O	WHO II	Female	4110	0	34	Mutant	Codel	3.27
CGGA_761	Primary	GBM	WHO IV	Male	1840	1	45	Mutant	Non-codel	8.7
CGGA_762	Primary	O	WHO II	Female	4105	0	40	Mutant	Codel	2.61
CGGA_785	Primary	O	WHO II	Male	3517	1	43	Mutant	Codel	2.55
CGGA_812	Primary	O	WHO II	Male	4035	0	27	Mutant	Codel	13
CGGA_815	Primary	A	WHO II	Female	2219	1	53	Mutant	Non-codel	10.03
CGGA_818	Primary	A	WHO II	Male	4027	0	46	Mutant	Non-codel	16.55
CGGA_822	Secondary	sGBM	WHO IV	Male	2237	1	46	Mutant	Non-codel	2.44
CGGA_834	Primary	A	WHO II	Male	4013	0	24	Wildtype	Non-codel	16.35
CGGA_835	Primary	O	WHO II	Male	517	0	31	Mutant	Codel	3.79
CGGA_838	Primary	O	WHO II	Female	4011	0	36	Mutant	Codel	3.06
CGGA_843	Primary	O	WHO II	Male	4005	0	29	Mutant	Codel	2.36
CGGA_856	Primary	O	WHO II	Male	1297	0	53	Mutant	Codel	2.43
CGGA_858	Primary	O	WHO II	Male	3984	0	42	Mutant	Codel	1.63
CGGA_864	Primary	O	WHO II	Male	3977	0	34	Mutant	Codel	4.78
CGGA_884	Primary	A	WHO II	Female	1131	1	48	Mutant	Non-codel	2.21
CGGA_892	Primary	O	WHO II	Male	448	0	34	Mutant	Codel	3.28
CGGA_893	Primary	A	WHO II	Female	3160	1	36	Mutant	Non-codel	2.05
CGGA_898	Primary	A	WHO II	Male	1663	1	38	Mutant	Non-codel	1.35
CGGA_899	Recurrent	rGBM	WHO IV	Male	231	1	48	Mutant	Non-codel	7.92
CGGA_904	Primary	A	WHO II	Male	774	1	33	Mutant	Non-codel	3.05
CGGA_905	Primary	A	WHO II	Male	3174	1	46	Mutant	Non-codel	5.07
CGGA_908	Primary	A	WHO II	Male	2436	1	35	Mutant	Non-codel	3.19
CGGA_909	Primary	A	WHO II	Female	3920	0	39	Mutant	Non-codel	9.24
CGGA_D04	Primary	A	WHO II	Male	3697	0	37	Mutant	Non-codel	2.16
CGGA_D07	Primary	O	WHO II	Male	3691	0	36	Mutant	Codel	3.82
CGGA_D14	Recurrent	rAA	WHO III	Male	NA	NA	27	Mutant	Non-codel	5.27
CGGA_D15	Primary	O	WHO II	Female	3669	0	38	Mutant	Codel	1.58
CGGA_D20	Primary	A	WHO II	Female	2367	1	40	Mutant	Non-codel	1.27
CGGA_D21	Primary	AA	WHO III	Female	1208	1	37	Mutant	Non-codel	8.95
CGGA_D24	Primary	AA	WHO III	Female	837	1	37	Mutant	Non-codel	4.66
CGGA_D27	Recurrent	rO	WHO III	Male	3650	0	33	Mutant	Codel	3.25
CGGA_D29	Primary	O	WHO II	Male	3643	0	36	Mutant	Codel	2.25
CGGA_D33	Recurrent	rAA	WHO III	Male	116	1	38	Mutant	Non-codel	6.25
CGGA_D34	Secondary	sGBM	WHO IV	Male	147	1	45	Mutant	Non-codel	5.2
CGGA_D38	Recurrent	rGBM	WHO IV	Female	689	1	41	Mutant	Codel	3.32
CGGA_D39	Recurrent	rA	WHO II	Female	NA	NA	27	Mutant	Non-codel	5.31
CGGA_D40	Recurrent	rA	WHO II	Male	3557	0	44	Mutant	Non-codel	3.86
CGGA_D45	Recurrent	rAA	WHO III	Male	856	0	32	Mutant	Non-codel	8.29
CGGA_D46	Recurrent	rAA	WHO III	Female	300	1	36	Mutant	Non-codel	8.56
CGGA_D47	Primary	O	WHO II	Male	1048	1	36	Mutant	Codel	15.26
CGGA_D48	Recurrent	rAA	WHO III	Female	221	1	23	Mutant	Non-codel	4.25
CGGA_D52	Primary	AO	WHO III	Male	3529	0	46	Mutant	Codel	1.99
CGGA_D56	Recurrent	rAA	WHO III	Male	64	1	45	Mutant	Non-codel	13.32
CGGA_D59	Secondary	sGBM	WHO IV	Female	NA	NA	30	Mutant	Non-codel	4.93
CGGA_277	Primary	AO	WHO III	Male	4739	0	40	Mutant	NA	3.74
CGGA_518	Secondary	sGBM	WHO IV	Male	212	1	27	Mutant	NA	1.41
CGGA_J023	Primary	AO	WHO III	Male	1028	1	36	Mutant	Non-codel	4.9
CGGA_J024	Recurrent	rA	WHO II	Female	3410	0	29	Mutant	Non-codel	5.68
CGGA_J042	Recurrent	rA	WHO II	Male	1409	1	38	Mutant	Non-codel	10.32
CGGA_J100	Recurrent	rGBM	WHO IV	Male	NA	NA	55	Mutant	Non-codel	4.71
CGGA_1004	Primary	A	WHO II	Female	899	1	63	Wildtype	Non-codel	24.93
CGGA_1008	Primary	GBM	WHO IV	Female	315	1	54	Wildtype	Non-codel	24.65
CGGA_1053	Primary	GBM	WHO IV	Female	370	1	63	Wildtype	Non-codel	29.8
CGGA_1059	Recurrent	rA	WHO II	Female	21	1	54	Mutant	Non-codel	12.05
CGGA_1070	Primary	GBM	WHO IV	Male	333	1	37	Wildtype	Non-codel	21.02
CGGA_1071	Primary	A	WHO II	Male	3252	1	42	Wildtype	Non-codel	26.98
CGGA_1073	Primary	GBM	WHO IV	Female	270	1	42	Wildtype	Non-codel	15.83
CGGA_1074	Primary	GBM	WHO IV	Male	86	1	50	Wildtype	Non-codel	48.5
CGGA_1095	NA	NA	NA	Male	2778	1	29	Mutant	Non-codel	8.43
CGGA_1099	Secondary	sGBM	WHO IV	Male	122	1	8	Wildtype	Non-codel	24.49
CGGA_1114	Primary	GBM	WHO IV	Male	460	1	53	Wildtype	Non-codel	60.12
CGGA_1116	Recurrent	rGBM	WHO IV	Female	248	1	43	Mutant	Non-codel	7.16
CGGA_1118	Recurrent	rAA	WHO III	Male	398	1	31	Mutant	Non-codel	6.9
CGGA_1119	Recurrent	rGBM	WHO IV	Male	422	1	52	Mutant	Codel	10.52
CGGA_1197	Secondary	sGBM	WHO IV	Male	942	1	43	Mutant	Codel	4.54
CGGA_1246	Primary	AO	WHO III	Male	2972	0	53	Mutant	Codel	5.39
CGGA_1275	Primary	GBM	WHO IV	Male	183	1	70	Wildtype	Non-codel	39.39
CGGA_1450	Secondary	sGBM	WHO IV	Male	957	1	37	Mutant	Codel	2.8
CGGA_1460	Secondary	sGBM	WHO IV	Male	209	1	51	Wildtype	Non-codel	13.92
CGGA_1475	Secondary	sGBM	WHO IV	Male	182	1	38	Mutant	Non-codel	9.78
CGGA_243	Primary	O	WHO II	Female	2977	0	30	Mutant	Codel	3.02
CGGA_247	Primary	AA	WHO III	Male	609	1	60	Mutant	Non-codel	5.26
CGGA_738	Primary	A	WHO II	Male	4132	0	43	Mutant	Non-codel	15.81
CGGA_759	Primary	GBM	WHO IV	Male	1263	1	30	Mutant	Non-codel	11.33
CGGA_D30	Primary	GBM	WHO IV	Male	215	1	70	Wildtype	Non-codel	20.61
