# Supplementary material for: Caspase-4 in glioma indicates deterioration and unfavorable prognosis by affecting tumor cell proliferation and immune cell recruitment
Source: Sci Rep. 2024 Jul 29;14:17443. doi: 10.1038/s41598-024-65018-z (PMC11286837; doi:10.1038/s41598-024-65018-z)
Supplement: Supplementary file 5 — Supplementary Information 3. [file 41598_2024_65018_MOESM5_ESM.xlsx]

## Sheet: fig10_B
normal_tissue_1	3.807
normal_tissue_2	7.047
normal_tissue_3	4.405
tumor_tissue_1	29.218
tumor_tissue_2	24.755
tumor_tissue_3	27.684

## Sheet: fig10_D
	CASP4/GAPDH
HA1800_1	0.440754
U251_1	0.66965
HA1800_2	0.480338
U251_2	0.695524
HA1800_3	0.550423
U251_3	0.919347

## Sheet: fig10_F
	CASP4/GAPDH
siCASP4_1	1.39544
CTR_1	2.456
siCASP4_2	1.95767
CTR_2	2.37607
siCASP4_3	1.94835
CTR_3	2.64416

## Sheet: fig10_H
CTR-01	87
CTR-02	85
CTR-03	111
siCASP4-01	65
siCASP4-02	55
siCASP4-03	44
